# Supplementary material for: Temporal analysis of T-cell receptor-imposed forces via quantitative single molecule FRET measurements
Source: Nat Commun. 2021 May 4;12:2502. doi: 10.1038/s41467-021-22775-z (PMC8096839; doi:10.1038/s41467-021-22775-z)
Supplement: Supplementary file 4 — Source data [file 41467_2021_22775_MOESM4_ESM.zip]

Archive with 13 entries (9 files):
- Source Data/
- Source Data/Figure_S1a/
- Source Data/Figure_S1a/20160902_H57 cys refold S200.pdf
- Source Data/Figure_S1a/20160909 IEk cys refold S200.pdf
- Source Data/Figure_S1b/
- Source Data/Figure_S1b/20160902_H57 DBCO S200.pdf
- Source Data/Figure_S1b/20160909 IEk DBCO S200.pdf
- Source Data/Figure_S1c/
- Source Data/Figure_S1c/20160922_MFS-H57 S75.pdf
- Source Data/Figure_S1c/20170308_MFS-IEk-MCC S200.pdf
- Source Data/nr-reporting-summary.pdf
- Source Data/Source Data_otherFiles.zip
- Source Data/Source-data-final.xlsx
