# Supplementary material for: Temporal analysis of T-cell receptor-imposed forces via quantitative single molecule FRET measurements
Source: Nat Commun. 2021 May 4;12:2502. doi: 10.1038/s41467-021-22775-z (PMC8096839; doi:10.1038/s41467-021-22775-z)
Supplement: Supplementary file 4 — Source data [file 41467_2021_22775_MOESM4_ESM.zip › Source Data/Source-data-final.xlsx]

## Sheet: Figure 1c
Figure 1c	representative cells
		MFS DPPC											MFS_C DPPC											MFS POPC											MFS_C POPC
		unmodified transmission light image											unmodified transmission light image											unmodified transmission light image											unmodified transmission light image
							excitation: 532nm											excitation: 532nm											excitation: 532nm											excitation: 532nm
							emission - left channel: ET675/50m											emission - left channel: ET675/50m											emission - left channel: ET675/50m											emission - left channel: ET675/50m
		pre-bleach image					emission - right channel: ET570/60m						pre-bleach image					emission - right channel: ET570/60m						pre-bleach image					emission - right channel: ET570/60m						pre-bleach image					emission - right channel: ET570/60m
		post-bleach image											post-bleach image											post-bleach image											post-bleach image
		FRET efficiency (DRAAP method)				Chosen region of interst (transmission light)							FRET efficiency (DRAAP method)				Chosen region of interst (transmission light)							FRET efficiency (DRAAP method)				Chosen region of interst (transmission light)							FRET efficiency (DRAAP method)				Chosen region of interst (transmission light)

## Sheet: Figure 1d
Figure 1d	Bulk FRET Efficiency Data (DRAAP method)
	DPPC	DPPC	POPC	POPC
	MFS	MFSc	MFS	MFSc		excluded values based on high background variation (> 10%) caused by premature bleaching
	-0.083768	-0.0471819	-0.0109178	0.017277
	-0.12283	-0.0331736	-0.00915411	0.0037184
	-0.103189	-0.0420683	-0.00128745	0.00271365
	-0.0825905	-0.0479937	-0.00646317	0.0019144
	-0.131489	-0.0288473	0.000477991	0.00350166
	-0.116958	-0.0447348	-0.00475495	0.00562697
	-0.139004	-0.0258053	-0.000117243	0.0111065
	-0.111625	-0.0120474	-0.00296087	0.00472406
	-0.103997	-0.057161	-0.0205226	0.0069253
	-0.0994985	-0.0255554	-0.0036485	0.00650466
	-0.153571	-0.0392079	-0.00409425	-0.000106258
	-0.131643	-0.0210225	-0.00992617	0.00486894
	-0.102729	-0.0177537	0.00458574	0.00849355
	-0.120193	-0.0492459	0.00757298	0.00202113
	-0.127045	-0.0314501	0.00125173	0.00443238
	-0.118589	-0.0347827	0.0307785	0.00290881
	-0.0982285	-0.0617964	0.00486488	0.00324093
	-0.0650772	-0.0160839	0.00808777	-0.000485108
	-0.0896075	-0.0242656	0.00694011	0.0104382
	-0.107415	-0.00801728	0.00868636	0.00837085
	-0.114726	-0.0399526	0.00329181	0.00634616
	-0.0517063	-0.0329776	0.00846351
	-0.0889931	-0.0325408	-0.00116572
	-0.105528	-0.0652311	0.0242882
	-0.0975063	-0.042109	0.000427587
	-0.0758509	-0.0213619	0.0201614
	-0.0965784	-0.0340131
	-0.097661	-0.0185242
	-0.0960795
	-0.109554
	-0.102007
	-0.0921322
	-0.135817
	-0.0781902
	-0.111213
	-0.0617771
	-0.0684356
	-0.140095
	-0.0895802
	-0.0893163
	-0.105969
	-0.096393
	-0.107101
	-0.0708395
	-0.0844056
	-0.101229
	-0.121756
	-0.131935
	-0.115948
	-0.095336
	-0.0782757
	-0.108187
	-0.105924
	-0.122821
	-0.127423
	-0.148842
	-0.129995
	-0.178696
	-0.0866864
	-0.10399
	-0.0754031
	-0.0989936
	-0.0859631
	-0.126983
	-0.111027
	-0.113769
	-0.132777
	-0.167662
	-0.154937
	-0.154937
	-0.0307235
	-0.0595727
	-0.0883451
	-0.150461
	-0.146252

## Sheet: Figure 1e
Figure 1e	before bleaching	donor excitation			acceptor excitation
	after bleaching	donor excitation			acceptor excitation
	intensity time traces	f_DD	f_DA	f_AA	E	S
		376.012	198.21	697.071	0.278445	0.421845
		310.303	238.297	479.763	0.395736	0.510927
		201.175	207.609	516.821	0.469685	0.417384
		385.912	222.146	472.148	0.31829	0.539214
		385.356	228.716	559.318	0.32205	0.497961
		413.304	312.962	642.838	0.391406	0.507652
		193.591	186.488	481.15	0.449656	0.416416
		272.841	169.891	533.464	0.325272	0.425229
		198.675	346.698	438.715	0.623532	0.540028
		252.508	306.979	460.436	0.527191	0.530973
		249.977	256.342	623.222	0.468752	0.424265
		235.333	278.82	458.308	0.518417	0.509961
		269.121	139.653	637.142	0.260891	0.358057
		306.5	196.544	569.72	0.336104	0.441622
		267.7	230.229	694.199	0.412735	0.390574
		203.927	187.696	638.381	0.425707	0.351867
		241.229	262.059	534.299	0.489753	0.463407
		250.139	199.502	507.12	0.398857	0.444703
		241.674	242.343	696.174	0.456549	0.384029
		250.245	270.104	540.016	0.488526	0.469292
		216.605	278.633	574.124	0.535025	0.441942
		195.748	298.884	630.335	0.579471	0.418858
		185.818	196.661	666.212	0.463976	0.336809
		218.612	219.123	480.017	0.465798	0.454172
		254.328	142.427	608.958	0.283223	0.362526
		300.561	195.542	492.54	0.344912	0.476212
		257.185	148.654	618.999	0.292568	0.364362
		267.06	163.648	681.411	0.30723	0.355736
		279.927	187.247	551.324	0.34652	0.431278
		297.925	221.943	561.481	0.380667	0.455391
		212.072	236.566	667.972	0.486265	0.376235
		319.896	230.703	480.619	0.377933	0.510834
		221.675	149.807	518.85	0.342119	0.387946
		283.613	197.028	469.322	0.364019	0.481165
		291.639	224.288	570.327	0.389036	0.449606
		179.185	180.137	438.71	0.463284	0.426188
		167.038	195.01	625.295	0.493268	0.339726
		277.987	244.128	552.729	0.428751	0.462161
		208.88	218.553	503.458	0.475974	0.435901
		286.42	374.053	623.893	0.544138	0.49569
		325.554	217.057	532.649	0.352202	0.479401
		259.921	244.951	635.058	0.443498	0.417866
		220.165	282.109	485.773	0.538386	0.489346
		214.413	218.114	553.383	0.465113	0.414175
		327.585	156.128	500.968	0.258054	0.46242
		223.58	206.17	552.439	0.43637	0.412048
		258.378	229.812	526.904	0.431827	0.457218
		242.1	179.864	581.201	0.370336	0.392346
		284.932	221.662	380.834	0.403113	0.550237
		226.566	221.1	472.253	0.459238	0.464065
		249.284	175.818	586.952	0.355066	0.391258
		310.449	364.052	450.224	0.520874	0.584137
		161.251	172.723	481.362	0.475733	0.384098
		272.812	174.097	530.427	0.332869	0.429371
		235.195	263.91	710.221	0.4897	0.387771
		344.198	164.724	680.604	0.247411	0.396083
		320.716	173.655	558.535	0.288931	0.440764
		241.075	265.142	666.349	0.486699	0.407551
		332.28	297.323	519.336	0.440767	0.527555
		268.903	319.098	519.337	0.519052	0.512375
		244.78	250.751	522.448	0.473173	0.464668
		155.888	244.609	753.584	0.573825	0.321457
		262.082	298.467	504.325	0.507148	0.507174
		221.697	167.778	646.347	0.366488	0.345736
		264.336	275.204	621.723	0.47522	0.441572
		168.436	153.744	549.754	0.420929	0.340544
		272.205	181.525	556.502	0.34408	0.421239
		155.618	163.178	530.512	0.463398	0.347913
		164.119	211.658	470.151	0.53359	0.422124
		367.277	89.679	46.4909	0.1441	0.900085
		416.576	-6.8673	27.4794	-0.116372	0.929842
		452.619	55.8295	-47.0142	0.0490196	1.1126
		429.851	37.978	12.7795	0.00819125	0.970675
		380.542	43.8771	7.92269	0.0358289	0.979847
		451.385	15.543	15.8294	-0.0514946	0.963595
		375.678	-8.80799	-45.2582	-0.11458	1.15952
		390.681	43.6576	56.4139	0.0268333	0.874142
		491.446	34.6854	-9.72528	-0.00825497	1.02087
		470.722	64.1868	-61.7533	0.0624281	1.14419
		408.841	31.9379	7.36156	-0.00200656	0.98185
		444.31	67.1175	-15.4601	0.0719892	1.03422
		323.849	35.6346	35.3163	0.0266987	0.901917
		400.727	-0.793722	56.5941	-0.101886	0.862483
		400.596	43.6416	27.9315	0.0273619	0.93503
		379.553	-7.91978	-0.231139	-0.118231	1.0007
		418.882	8.98825	26.7598	-0.0684282	0.934638
		378.947	30.756	44.9412	-0.00354466	0.891312
		350.242	61.1428	-14.4745	0.0931597	1.03993
		368.773	65.5344	-31.2532	0.0975492	1.08502
		414.858	-3.33334	-17.8457	-0.0991057	1.05091
		438.12	34.1722	-17.3659	0.00058938	1.0423
		340.524	36.4414	-5.42958	0.0292565	1.01611
		418.034	34.8889	-17.3034	0.00640352	1.04399
		377.14	-2.30267	-24.8133	-0.0953572	1.07973
		327.416	-0.319815	-50.4828	-0.0839698	1.20662
		388.354	13.5165	49.8431	-0.0559463	0.878074
		320.029	20.5205	-9.7718	-0.014718	1.03279
		363.394	23.8902	-5.16646	-0.0137478	1.01499
		410.365	0.110481	5.39179	-0.0917546	0.985516
		450.91	50.5336	12.5891	0.0323303	0.973065

## Sheet: Figure 2a
Figure 2a	5c.c7 MFS-H57									5c.c7 MFS-H57
	gel-phase activating		fluid-phase activating		gel-phase scanning		fluid-phase scanning			gel-phase activating					fluid-phase activating				gel-phase scanning					fluid-phase scanning
	cells	nocells	cells	nocells	cells	nocells	cells	nocells		cells			nocells		cells		nocells		cells			nocells		cells			nocells
	force (pN)	force (pN)	force (pN)	force (pN)	force (pN)	force (pN)	force (pN)	force (pN)		force (pN)	pdf1 (pN^-1)	pdf2 (pN^-1)	force (pN)	pdf1 (pN^-1)	force (pN)	pdf1 (pN^-1)	force (pN)	pdf1 (pN^-1)	force (pN)	pdf1 (pN^-1)	pdf2 (pN^-1)	force (pN)	pdf1 (pN^-1)	force (pN)	pdf1 (pN^-1)	pdf2 (pN^-1)	force (pN)	pdf1 (pN^-1)
	-0.522435	-1.72512	0.841838	0.799777	0.850106	1.39366	-0.0943245	-0.0725109		-5	0.00525671	1.61649e-05	-5	0.00653177	-5	0.00598324	-5	0.00668479	-5	0.0050527	5.64189e-07	-5	0.00612779	-5	0.00391386	0.000768897	-5	0.00670869
	0.684765	1.28757	-1.86065	2.73181	0.438582	-1.37559	3.02997	3.76798		-4.79798	0.00631283	1.9533e-05	-4.79798	0.00784023	-4.79798	0.00718222	-4.79798	0.00802723	-4.79798	0.00607183	6.85393e-07	-4.79798	0.007364	-4.79798	0.00471196	0.000920689	-4.79798	0.00806214
	0.684126	-0.999778	0.310225	0.573746	0.842025	1.07393	1.61106	-0.643925		-4.59596	0.00754063	2.35049e-05	-4.59596	0.0093597	-4.59596	0.00857478	-4.59596	0.00958764	-4.59596	0.00725845	8.30019e-07	-4.59596	0.00880347	-4.59596	0.00564513	0.00109599	-4.59596	0.0096381
	-3.18393	0.868954	0.320953	1.33813	-1.64508	-2.89863	3.79142	-0.407703		-4.39394	0.00896363	2.81866e-05	-4.39394	0.0111185	-4.39394	0.010187	-4.39394	0.0113958	-4.39394	0.00863619	1.00283e-06	-4.39394	0.0104749	-4.39394	0.00673393	0.00129761	-4.39394	0.011468
	0.29279	-1.81235	0.539819	1.05797	-0.534239	-0.676704	0.0340265	1.01515		-4.19192	0.0106085	3.37062e-05	-4.19192	0.0131485	-4.19192	0.0120482	-4.19192	0.0134853	-4.19192	0.0102321	1.20982e-06	-4.19192	0.0124112	-4.19192	0.00800231	0.00152863	-4.19192	0.0135877
	-0.0443975	2.85642	-3.73039	0.480225	-1.46713	-0.51159	0.877225	-0.544193		-3.9899	0.0125056	4.02204e-05	-3.9899	0.0154858	-3.9899	0.0141918	-3.9899	0.0158947	-3.9899	0.0120772	1.45855e-06	-3.9899	0.01465	-3.9899	0.0094783	0.00179243	-3.9899	0.0160383
	0.244266	-1.75258	-0.323109	-1.54012	-1.01263	0.291331	3.89914	1.69315		-3.78788	0.0146893	4.79216e-05	-3.78788	0.0181711	-3.78788	0.0166557	-3.78788	0.0186673	-3.78788	0.0142071	1.75869e-06	-3.78788	0.0172346	-3.78788	0.0111948	0.00209272	-3.78788	0.0188669
	-2.1742	-0.136519	2.12919	0.286971	-1.47762	-0.49178	1.06856	0.549073		-3.58586	0.0171989	5.70481e-05	-3.58586	0.0212506	-3.58586	0.0194825	-3.58586	0.0218525	-3.58586	0.0166628	2.12267e-06	-3.58586	0.0202146	-3.58586	0.0131903	0.00243358	-3.58586	0.0221275
	-2.68074	0.115311	0.452823	0.472264	-1.50155	-0.695473	-1.50606	-0.621264		-3.38384	0.0200785	6.78968e-05	-3.38384	0.0247761	-3.38384	0.0227207	-3.38384	0.0255061	-3.38384	0.019491	2.56662e-06	-3.38384	0.0236469	-3.38384	0.0155102	0.00281949	-3.38384	0.0258817
	-1.51407	-1.64335	0.229197	0.0914019	0.258134	-0.318107	-1.94818	-0.695753		-3.18182	0.0233783	8.0839e-05	-3.18182	0.0288055	-3.18182	0.0264247	-3.18182	0.029691	-3.18182	0.0227453	3.11162e-06	-3.18182	0.0275965	-3.18182	0.0182074	0.00325534	-3.18182	0.0301996
	-1.15818	-4.23295	2.43221	0.501215	0.394808	-1.71064	-0.283754	0.592901		-2.9798	0.0271539	9.63425e-05	-2.9798	0.0334035	-2.9798	0.0306554	-2.9798	0.0344773	-2.9798	0.0264866	3.78543e-06	-2.9798	0.032137	-2.9798	0.0213439	0.00374647	-2.9798	0.03516
	0.0313995	1.63894	1.09335	-0.946726	-0.169676	-2.03416	0.966547	1.17029		-2.77778	0.0314669	0.000114999	-2.77778	0.0386407	-2.77778	0.0354803	-2.77778	0.0399423	-2.77778	0.0307832	4.62486e-06	-2.77778	0.0373512	-2.77778	0.0249912	0.0042987	-2.77778	0.0408508
	-1.60008	1.79188	-3.98406	-1.48403	-1.7783	-2.67445	2.14187	1.57908		-2.57576	0.0363841	0.000137559	-2.57576	0.0445936	-2.57576	0.0409728	-2.57576	0.0461696	-2.57576	0.0357109	5.67911e-06	-2.57576	0.0433304	-2.57576	0.0292314	0.0049183	-2.57576	0.0473686
	-1.98173	0.380533	1.89051	0.150074	-3.51099	-0.896912	2.62971	-1.07162		-2.37374	0.0419762	0.00016498	-2.37374	0.0513425	-2.37374	0.0472116	-2.37374	0.0532478	-2.37374	0.0413522	7.01436e-06	-2.37374	0.050174	-2.37374	0.0341571	0.00561201	-2.37374	0.054816
	-1.20079	1.93206	1.37619	1.25275	-0.0546621	-1.13179	0.580287	1.1217		-2.17172	0.048315	0.000198488	-2.17172	0.058969	-2.17172	0.0542785	-2.17172	0.0612666	-2.17172	0.0477945	8.72034e-06	-2.17172	0.0579865	-2.17172	0.0398708	0.00638692	-2.17172	0.0632991
	-1.71255	0.286218	-0.783803	0.573512	1.05435	-0.252881	0.677734	0.667534		-1.9697	0.0554697	0.000239652	-1.9697	0.0675511	-1.9697	0.0622546	-1.9697	0.0703124	-1.9697	0.0551263	1.09194e-05	-1.9697	0.066873	-1.9697	0.0464823	0.00725044	-1.9697	0.072921
	0.596398	-1.2323	1.93215	0.822819	-4.44421	-3.20938	0.798877	-1.35962		-1.76768	0.0635005	0.000290491	-1.76768	0.077157	-1.76768	0.0712151	-1.76768	0.0804597	-1.76768	0.0634322	1.37796e-05	-1.76768	0.0769326	-1.76768	0.0541043	0.00821011	-1.76768	0.0837732
	-4.03404	1.29172	0.974215	-0.483473	1.00826	-0.40276	1.94094	3.146		-1.56566	0.0724495	0.000353601	-1.56566	0.0878346	-1.56566	0.0812211	-1.56566	0.0917608	-1.56566	0.0727838	1.7533e-05	-1.56566	0.0882471	-1.56566	0.0628448	0.00927335	-1.56566	0.0959218
	-1.77192	-2.59414	2.68893	2.84332	0.0646408	-0.196368	1.35365	2.39426		-1.36364	0.0823292	0.000432323	-1.36364	0.0995994	-1.36364	0.0923091	-1.36364	0.10423	-1.36364	0.0832279	2.25019e-05	-1.36364	0.100866	-1.36364	0.0727944	0.0104471	-1.36364	0.109389
	-0.46199	-4.43394	-1.01259	-1.17868	-2.44343	-1.22553	5.1502	0.111797		-1.16162	0.0931061	0.000530955	-1.16162	0.112417	-1.16162	0.104476	-1.16162	0.117824	-1.16162	0.0947703	2.91357e-05	-1.16162	0.114786	-1.16162	0.0840094	0.0117375	-1.16162	0.124132
	0.918941	2.01517	0.683634	-2.85932	-0.331209	0.905933	1.87249	1.51994		-0.959596	0.104683	0.000655011	-0.959596	0.126184	-0.959596	0.117661	-0.959596	0.132421	-0.959596	0.107355	3.80639e-05	-0.959596	0.129927	-0.959596	0.0964876	0.0131492	-0.959596	0.140008
	-1.10552	0.995526	0.663896	0.67397	-0.419262	-0.00277342	1.66224	0.146932		-0.757576	0.116877	0.000811539	-0.757576	0.140705	-0.757576	0.131727	-0.757576	0.14779	-0.757576	0.120841	5.01696e-05	-0.757576	0.1461	-0.757576	0.110139	0.0146844	-0.757576	0.156748
	-0.672886	-0.514889	-2.19169	-0.361368	1.95215	-1.38519	2.84863	-0.0467851		-0.555556	0.1294	0.0010095	-0.555556	0.155669	-0.555556	0.146435	-0.555556	0.16357	-0.555556	0.134975	6.66941e-05	-0.555556	0.162977	-0.555556	0.124749	0.0163425	-0.555556	0.173924
	0.904787	-0.0870767	-2.04867	1.83063	-2.68308	-0.855277	3.05198	-2.03355		-0.353535	0.141841	0.00126021	-0.353535	0.170633	-0.353535	0.161427	-0.353535	0.179247	-0.353535	0.149367	8.938e-05	-0.353535	0.180062	-0.353535	0.139947	0.0181187	-0.353535	0.190918
	-0.344444	-2.74024	-0.605373	1.44374	-0.00493327	-0.180044	1.99283	-0.122084		-0.151515	0.153659	0.00157778	-0.151515	0.18501	-0.151515	0.176207	-0.151515	0.194142	-0.151515	0.163474	0.000120669	-0.151515	0.196674	-0.151515	0.155172	0.0200032	-0.151515	0.206918
	-0.55229	1.86208	0.394592	0.81942	0.552467	-4.1649	1.29947	1.23122		0.0505051	0.164193	0.00197959	0.0505051	0.198078	0.0505051	0.190144	0.0505051	0.20743	0.0505051	0.1766	0.000163966	0.0505051	0.211947	0.0505051	0.169664	0.0219797	0.0505051	0.220934
	0.233494	-0.0899643	-0.721128	0.89611	-0.356325	0.244062	0.715491	0.153748		0.252525	0.172693	0.0024867	0.252525	0.209004	0.252525	0.202484	0.252525	0.218173	0.252525	0.187915	0.000223985	0.252525	0.224864	0.252525	0.182477	0.024025	0.252525	0.231853
	0.0816838	2.47886	1.05985	2.3789	0.206163	-0.60421	1.41163	0.936879		0.454545	0.178382	0.00312404	0.454545	0.216912	0.454545	0.212391	0.454545	0.225398	0.454545	0.196513	0.000307186	0.454545	0.234329	0.454545	0.192538	0.0261079	0.454545	0.238541
	1.45096	-0.228818	-2.412	1.37972	-2.50176	0.044249	-1.92692	0.591758		0.656566	0.180543	0.00392031	0.656566	0.22096	0.656566	0.219018	0.656566	0.228206	0.656566	0.201497	0.000422309	0.656566	0.239281	0.656566	0.198752	0.028189	0.656566	0.239989
	-2.30302	3.38531	-0.177106	1.54129	-0.197067	-1.58483	0.260047	1.62453		0.858586	0.178628	0.00490739	0.858586	0.220461	0.858586	0.221598	0.858586	0.225907	0.858586	0.202101	0.000580972	0.858586	0.238843	0.858586	0.200158	0.0302211	0.858586	0.235483
	0.040803	-0.72357	-3.00435	-0.264102	-0.885716	-1.33573	-0.564688	0.954083		1.06061	0.172366	0.00611899	1.06061	0.214996	1.06061	0.219558	1.06061	0.218155	1.06061	0.197822	0.000798294	1.06061	0.232486	1.06061	0.196103	0.0321501	1.06061	0.224771
	-2.38	-6.11839	-0.0350972	1.87357	-1.11088	-1.60187	-3.36282	-1.59069		1.26263	0.161855	0.00758849	1.26263	0.204521	1.26263	0.212623	1.26263	0.205059	1.26263	0.18854	0.00109344	1.26263	0.220168	1.26263	0.186409	0.0339173	1.26263	0.208187
	0.0122317	-5.49009	0.0592065	2.43898	1.23185	-2.54313	-0.132525	1.44469		1.46465	0.147594	0.00934568	1.46465	0.189428	1.46465	0.200904	1.46465	0.187233	1.46465	0.174598	0.0014899	1.46465	0.202415	1.46465	0.171481	0.035462	1.46465	0.186677
	-3.09197	1.98177	1.55357	2.85074	-0.111308	-0.0409458	0.24102	-0.564283		1.66667	0.130461	0.0114125	1.66667	0.170538	1.66667	0.184925	1.66667	0.165761	1.66667	0.156803	0.00201536	1.66667	0.18031	1.66667	0.15231	0.0367251	1.66667	0.161715
	0.119378	-1.38725	1.08836	1.8099	-0.115605	1.15499	-0.246752	0.809882		1.86869	0.111604	0.0137981	1.86869	0.149022	1.86869	0.165593	1.86869	0.14207	1.86869	0.136346	0.0027008	1.86869	0.155367	1.86869	0.130361	0.0376531	1.86869	0.135103
	-0.984007	-0.0584889	-0.991533	1.27401	-0.0689215	-3.48279	-2.74774	-4.37717		2.07071	0.0922839	0.0164936	2.07071	0.126256	2.07071	0.144101	2.07071	0.117738	2.07071	0.114642	0.00357865	2.07071	0.129328	2.07071	0.107343	0.0382026	2.07071	0.108702
	0.0922389	-0.633441	3.1891	0.367438	6.37089	0.218092	-0.354198	-5.78537		2.27273	0.0736982	0.0194672	2.27273	0.10363	2.27273	0.12177	2.27273	0.0942677	2.27273	0.0931229	0.00467979	2.27273	0.103901	2.27273	0.0849397	0.0383438	2.27273	0.0841492
	0.228198	0.558724	0.853619	0.660483	5.27023	-2.0997	2.05677	-0.408077		2.47475	0.0568184	0.0226615	2.47475	0.0823743	2.47475	0.0998821	2.47475	0.0728883	2.47475	0.0730421	0.00602947	2.47475	0.0805239	2.47475	0.0645467	0.0380633	2.47475	0.062647
	-0.613107	-1.15517	1.47858	1.17327	5.6735	0.0620864	0.684533	0.303568		2.67677	0.0422895	0.0259923	2.67677	0.0634123	2.67677	0.079524	2.67677	0.0544271	2.67677	0.0553189	0.00764241	2.67677	0.0602001	2.67677	0.0470986	0.0373661	2.67677	0.0448536
	2.12089	-1.88689	0.887143	0.477876	6.12778	-3.79432	-2.34887	1.90249		2.87879	0.0304018	0.0293514	2.87879	0.0472956	2.87879	0.0614788	2.87879	0.0392685	2.87879	0.0404704	0.00951764	2.87879	0.0434339	2.87879	0.0330134	0.0362751	2.87879	0.0309013
	2.03711	1.59557	-0.162837	1.34357	6.84956	0.0098205	-2.78048	0.111546		3.08081	0.0211299	0.0326133	3.08081	0.0342058	3.08081	0.0461836	3.08081	0.0274	3.08081	0.0286249	0.0116342	3.08081	0.0302702	3.08081	0.0222502	0.0348298	3.08081	0.0205066
	3.5699	-4.17591	2.26955	-0.974873	4.12874	-4.8667	-0.717497	-1.14502		3.28283	0.0142176	0.0356437	3.28283	0.0240185	3.28283	0.0337492	3.28283	0.018515	3.28283	0.0196001	0.0139486	3.28283	0.0204055	3.28283	0.0144402	0.0330832	3.28283	0.0131285
	3.59408	1.02343	-2.20239	-0.227076	5.65446	0.649073	0.943191	0.537251		3.48485	0.009278	0.0383116	3.48485	0.0164005	3.48485	0.0240258	3.48485	0.0121375	3.48485	0.0130145	0.0163945	3.48485	0.013329	3.48485	0.00904188	0.0310979	3.48485	0.00812465
	3.58365	-4.06763	0.0607689	-3.18777	9.0674	-1.98286	-1.71357	-0.267928		3.68687	0.00588456	0.0405007	3.68687	0.0109111	3.68687	0.0166911	3.68687	0.00773548	3.68687	0.00839758	0.0188864	3.68687	0.00845474	3.68687	0.00547546	0.028941	3.68687	0.00487193
	2.75951	-4.17896	1.35705	-0.611961	5.27482	1.09684	0.966019	0.740207		3.88889	0.00363637	0.0421205	3.88889	0.00708827	3.88889	0.0113386	3.88889	0.00480453	3.88889	0.00527806	0.0213255	3.88889	0.0052207	3.88889	0.00321555	0.0266804	3.88889	0.00283853
	2.34495	0.235083	3.31903	-0.338081	9.03921	0.858137	-1.28686	-0.0924452		4.09091	0.00219527	0.0431133	4.09091	0.00450739	4.09091	0.0075485	4.09091	0.00291594	4.09091	0.00323994	0.0236087	4.09091	0.00314679	4.09091	0.00183693	0.02438	4.09091	0.00161172
	2.98372	0.41787	2.86558	1.23535	5.74369	-0.453292	-0.950238	0.862682		4.29293	0.00129845	0.0434585	4.29293	0.0028129	4.29293	0.00493653	4.29293	0.00173424	4.29293	0.00194793	0.0256375	4.29293	0.00185691	4.29293	0.00102414	0.0220969	4.29293	0.00089473
	3.23632	-1.11431	3.00332	0.00668802	6.2188	-0.594131	0.165046	-2.34177		4.49495	0.000754721	0.043172	4.49495	0.00172745	4.49495	0.00317922	4.49495	0.00101376	4.49495	0.00115046	0.0273279	4.49495	0.00107604	4.49495	0.000559181	0.0198793	4.49495	0.000487258
	2.08023	-0.50547	1.10414	1.24191	-0.614452	0.164791	-2.25548	-0.162163		4.69697	0.000432417	0.0423017	4.69697	0.00104684	4.69697	0.00202145	4.69697	0.000584214	4.69697	0.000669493	0.0286169	4.69697	0.00061423	4.69697	0.000300057	0.0177652	4.69697	0.000261204
	3.25248	-0.0160991	1.71877	0.134973	0.074545	0.0924368	-1.31205	0.536409		4.89899	0.000244967	0.0409207	4.89899	0.000627748	4.89899	0.00127219	4.89899	0.000332921	4.89899	0.000385051	0.0294674	4.89899	0.000346468	4.89899	0.0001588	0.0157825	4.89899	0.000138306
	1.62228	0.393356	1.0482	-0.0861025	-0.0145164	0.398618	-2.81479	0.822316		5.10101	0.000137629	0.039119	5.10101	0.000373508	5.10101	0.000794467	5.10101	0.000188165	5.10101	0.000219525	0.029869	5.10101	0.000193715	5.10101	8.31783e-05	0.0139492	5.10101	7.25791e-05
	2.20327	-0.00471882	3.98284	0.693377	-0.422361	0.127109	-1.28556	-1.21377		5.30303	7.69086e-05	0.0369943	5.30303	0.00022109	5.30303	0.000493507	5.30303	0.000105783	5.30303	0.000124424	0.0298364	5.30303	0.000107677	5.30303	4.32666e-05	0.0122751	5.30303	3.78705e-05
	1.46602	-3.61981	-1.81805	0.492152	-1.71427	-1.59652	-0.394454	-1.89588		5.50505	4.28659e-05	0.0346445	5.50505	0.000130522	5.50505	0.00030564	5.50505	5.93154e-05	5.50505	7.03034e-05	0.0294052	5.50505	5.96735e-05	5.50505	2.24224e-05	0.0107627	5.50505	1.97088e-05
	3.11654	-0.550511	-0.537421	1.13692	2.5494	-0.961422	2.10459	0.981451		5.70707	2.38919e-05	0.0321615	5.70707	7.70321e-05	5.70707	0.000189135	5.70707	3.32594e-05	5.70707	3.97035e-05	0.0286262	5.70707	3.30596e-05	5.70707	1.16122e-05	0.0094092	5.70707	1.02601e-05
	1.96989	0.34241	0.644372	0.319056	3.63721	0.0795296	-1.47487	-0.817523		5.90909	1.33488e-05	0.0296266	5.90909	4.55488e-05	5.90909	0.000117182	5.90909	1.86935e-05	5.90909	2.24651e-05	0.0275597	5.90909	1.83547e-05	5.90909	6.02672e-06	0.00820741	5.90909	5.35725e-06
	2.83091	-1.03223	0.617078	-0.0370192	1.89344	1.14539	0.298649	-1.34794		6.11111	7.49264e-06	0.0271078	6.11111	2.70374e-05	6.11111	7.28241e-05	6.11111	1.05546e-05	6.11111	1.27634e-05	0.0262698	6.11111	1.02355e-05	6.11111	3.14263e-06	0.00714751	6.11111	2.81254e-06
	2.6765	-1.62282	-0.504896	0.567669	0.100593	0.591724	1.13775	-2.63361		6.31313	4.23343e-06	0.0246594	6.31313	1.61405e-05	6.31313	4.54716e-05	6.31313	5.99819e-06	6.31313	7.29559e-06	0.0248194	6.31313	5.74465e-06	6.31313	1.6503e-06	0.00621802	6.31313	1.48791e-06
	2.5406	-2.77278	0.0201874	1.20396	0.285201	-0.634336	-2.81881	-1.61224		6.51515	2.41197e-06	0.0223218	6.51515	9.70551e-06	6.51515	2.85692e-05	6.51515	3.43696e-06	6.51515	4.20297e-06	0.0232671	6.51515	3.25086e-06	6.51515	8.7454e-07	0.00540664	6.51515	7.94735e-07
	3.97789	-1.23374	0.0679168	1.59042	0.59268	-0.2291	-1.09054	1.50652		6.71717	1.38783e-06	0.020123	6.71717	5.88672e-06	6.71717	1.80847e-05	6.71717	1.98865e-06	6.71717	2.44408e-06	0.0216642	6.71717	1.85777e-06	6.71717	4.68519e-07	0.00470099	6.71717	4.29311e-07
	1.06749	-2.33839	-2.62286	0.836109	-0.363969	1.85723	1.82422	-2.74387		6.91919	8.07511e-07	0.0180802	6.91919	3.60575e-06	6.91919	1.15468e-05	6.91919	1.16341e-06	6.91919	1.43651e-06	0.0200541	6.91919	1.07356e-06	6.91919	2.54141e-07	0.00408906	6.91919	2.34884e-07
	2.33413	-1.96695	-0.538225	1.5787	1.5109	-0.735121	0.790844	-4.23642		7.12121	4.75648e-07	0.016202	7.12121	2.23264e-06	7.12121	7.44311e-06	7.12121	6.88922e-07	7.12121	8.54316e-07	0.0184714	7.12121	6.28057e-07	7.12121	1.3976e-07	0.00355955	7.12121	1.30315e-07
	3.60988	1.89753	0.139677	-0.0724098	-1.78731	-1.83323	-0.134367	1.1299		7.32323	2.8388e-07	0.0144897	7.32323	1.39861e-06	7.32323	4.8476e-06	7.32323	4.13286e-07	7.32323	5.14557e-07	0.0169426	7.32323	3.72312e-07	7.32323	7.80042e-08	0.00310203	7.32323	7.33871e-08
	0.156214	-0.908103	0.480081	-0.0107275	-1.45137	-1.74174	0.605128	0.80536		7.52525	1.71791e-07	0.0129397	7.52525	8.86972e-07	7.52525	3.19188e-06	7.52525	2.5135e-07	7.52525	3.14101e-07	0.0154869	7.52525	2.23806e-07	7.52525	4.42228e-08	0.00270708	7.52525	4.19829e-08
	0.43106	2.22664	1.0776	1.94166	-0.511724	0.537274	-2.29638	1.53061		7.72727	1.05467e-07	0.0115448	7.72727	5.69737e-07	7.72727	2.12578e-06	7.72727	1.55054e-07	7.72727	1.9443e-07	0.0141168	7.72727	1.36501e-07	7.72727	2.5483e-08	0.00236627	7.72727	2.44121e-08
	1.22424	0.641144	1.1195	0.246709	0.274452	0.692064	2.33673	-1.7827		7.92929	6.57129e-08	0.0102954	7.92929	3.70803e-07	7.92929	1.4325e-06	7.92929	9.70581e-08	7.92929	1.22093e-07	0.0128398	7.92929	8.45029e-08	7.92929	1.49325e-08	0.00207217	7.92929	1.44344e-08
	-0.266593	2.02343	1.67123	0.383618	0.422556	2.66425	2.33517	1.01614		8.13131	4.15627e-08	0.00918041	8.13131	2.44578e-07	8.13131	9.76956e-07	8.13131	6.1663e-08	8.13131	7.77965e-08	0.0116589	8.13131	5.31122e-08	8.13131	8.9007e-09	0.00181825	8.13131	8.68096e-09
	1.99983	0.460963	1.21618	0.628907	-0.3641	-2.08126	2.44205	0.262207		8.33333	2.66887e-08	0.00818835	8.33333	1.6351e-07	8.33333	6.74392e-07	8.33333	3.97661e-08	8.33333	5.03073e-08	0.010574	8.33333	3.38969e-08	8.33333	5.39754e-09	0.00159886	8.33333	5.31081e-09
	-0.847581	-0.883638	1.34573	0.364532	1.03867	1.72955	3.38678	2.40576		8.53535	1.73991e-08	0.00730758	8.53535	1.10798e-07	8.53535	4.71219e-07	8.53535	2.60317e-08	8.53535	3.30152e-08	0.00958263	8.53535	2.19673e-08	8.53535	3.33013e-09	0.00140908	8.53535	3.30506e-09
	0.470958	3.97581	2.63294	1.48943	2.13463	0.778216	2.07844	1.3565		8.73737	1.15149e-08	0.00652686	8.73737	7.60949e-08	8.73737	3.33263e-07	8.73737	1.72963e-08	8.73737	2.19877e-08	0.00868063	8.73737	1.44547e-08	8.73737	2.09019e-09	0.0012447	8.73737	2.09207e-09
	-1.00111	2.02571	2.29849	-0.692315	0.40983	0.332425	2.11422	0.0353831		8.93939	7.73504e-09	0.00583554	8.93939	5.29602e-08	8.93939	2.38537e-07	8.93939	1.16626e-08	8.93939	1.48581e-08	0.00786277	8.93939	9.65585e-09	8.93939	1.33442e-09	0.00110211	8.93939	1.34668e-09
	-1.3001	-0.200614	-0.443332	1.05063	1.04248	-0.332046	2.67099	-0.0644036		9.14141	5.27261e-09	0.00522373	9.14141	3.73446e-08	9.14141	1.72765e-07	9.14141	7.97868e-09	9.14141	1.01851e-08	0.00712321	9.14141	6.54665e-09	9.14141	8.66305e-10	0.00097819	9.14141	8.81315e-10
	-0.283188	1.73217	3.26702	-2.03561	0.682597	1.90399	3.10188	0.828832		9.34343	3.64607e-09	0.0046824	9.34343	2.66735e-08	9.34343	1.26588e-07	9.34343	5.53646e-09	9.34343	7.08068e-09	0.00645585	9.34343	4.5037e-09	9.34343	5.71718e-10	0.000870303	9.34343	5.86172e-10
	-0.4341	2.0502	4.23168	-0.292765	1.17222	-0.20811	2.39702	-1.22273		9.54545	2.5569e-09	0.00420334	9.54545	1.9292e-08	9.54545	9.38112e-08	9.54545	3.89542e-09	9.54545	4.99051e-09	0.00585455	9.54545	3.14264e-09	9.54545	3.83409e-10	0.000776184	9.54545	3.96078e-10
	-1.52252	-2.26404	2.95739	0.806105	0.533962	0.30575	2.03978	-4.45985		9.74747	1.81773e-09	0.00377919	9.74747	1.41246e-08	9.74747	7.02936e-08	9.74747	2.77803e-09	9.74747	3.56469e-09	0.00531335	9.74747	2.22348e-09	9.74747	2.61172e-10	0.000693907	9.74747	2.71776e-10
	-0.946166	-3.49762	2.88194	2.38064	-1.14256	2.11226	1.98891	0.391184		9.94949	1.30947e-09	0.0034034	9.94949	1.04646e-08	9.94949	5.32401e-08	9.94949	2.00727e-09	9.94949	2.57951e-09	0.00482657	9.94949	1.59443e-09	9.94949	1.80626e-10	0.000621826	9.94949	1.89286e-10
	-0.742595	-1.20971	2.31809	-0.55045	2.81492	-2.78933	2.15887	-0.865177		10.1515	9.555e-10	0.00307014	10.1515	7.84251e-09	10.1515	4.07456e-08	10.1515	1.46886e-09	10.1515	1.89021e-09	0.00438886	10.1515	1.15833e-09	10.1515	1.26769e-10	0.000558538	10.1515	1.33749e-10
	0.407542	-1.96599	2.98668	0.987156	2.59548	0.541769	2.6553	0.429011		10.3535	7.05896e-10	0.00277429	10.3535	5.94295e-09	10.3535	3.14985e-08	10.3535	1.08811e-09	10.3535	1.40203e-09	0.00399529	10.3535	8.52142e-10	10.3535	9.02413e-11	0.000502845	10.3535	9.58324e-11
	-0.418591	0.778095	2.81437	1.43838	1.82212	-0.657149	2.51608	-1.16778		10.5556	5.27754e-10	0.00251131	10.5556	4.55189e-09	10.5556	2.45873e-08	10.5556	8.15619e-10	10.5556	1.05218e-09	0.00364132	10.5556	6.34533e-10	10.5556	6.51235e-11	0.000453727	10.5556	6.95924e-11
	-0.173298	-0.0520375	3.75805	0.272495	2.95923	-0.36361	2.36009	-1.12311		10.7576	3.99123e-10	0.00227724	10.7576	3.52249e-09	10.7576	1.93727e-08	10.7576	6.18346e-10	10.7576	7.98577e-10	0.00332283	10.7576	4.78033e-10	10.7576	4.76195e-11	0.000410307	10.7576	5.11935e-11
	0.474473	1.83182	1.62278	-0.0194409	1.84203	-4.10715	0.820026	-1.47486		10.9596	3.05189e-10	0.00206861	10.9596	2.75295e-09	10.9596	1.54017e-08	10.9596	4.73924e-10	10.9596	6.12694e-10	0.00303608	10.9596	3.64186e-10	10.9596	3.52631e-11	0.000371839	10.9596	3.81284e-11
	0.0362055	-1.82655	3.74315	0.422275	1.92414	0.385166	0.657235	-2.50583		11.1616	2.35841e-10	0.00188235	11.1616	2.17203e-09	11.1616	1.23506e-08	11.1616	3.67051e-10	11.1616	4.74984e-10	0.00277771	11.1616	2.80448e-10	11.1616	2.64315e-11	0.000337681	11.1616	2.87369e-11
	0.617398	0.964861	3.85371	1.54265	-0.100961	-1.00506	2.62648	-0.680882		11.3636	1.84106e-10	0.00171581	11.3636	1.72933e-09	11.3636	9.98615e-09	11.3636	2.8714e-10	11.3636	3.71907e-10	0.00254469	11.3636	2.18196e-10	11.3636	2.0043e-11	0.000307282	11.3636	2.19064e-11
	1.27964	-2.71399	3.7125	0.621123	1.04555	-0.191682	2.01446	1.51196		11.5657	1.45119e-10	0.00156666	11.5657	1.38889e-09	11.5657	8.13846e-09	11.5657	2.26788e-10	11.5657	2.93985e-10	0.00233434	11.5657	1.71442e-10	11.5657	1.53685e-11	0.00028017	11.5657	1.68821e-11
	0.0625301	-2.10479	2.17967	0.18603	0.815821	0.647005	1.89777	0.893507		11.7677	1.15451e-10	0.00143286	11.7677	1.12477e-09	11.7677	6.68302e-09	11.7677	1.80768e-10	11.7677	2.34513e-10	0.00214423	11.7677	1.35979e-10	11.7677	1.19099e-11	0.000255935	11.7677	1.3146e-11
	0.298406	-1.5104	1.5644	1.46388	1.95316	0.374731	1.40841	-0.258873		11.9697	9.26639e-11	0.00131263	11.9697	9.18146e-10	11.9697	5.5277e-09	11.9697	1.45352e-10	11.9697	1.88705e-10	0.00197223	11.9697	1.08825e-10	11.9697	9.3237e-12	0.000234227	11.9697	1.03388e-11
	1.53287	-1.0134	2.61226	-0.844981	3.33597	-0.674993	2.75863	0.515546		12.1717	7.50045e-11	0.00120441	12.1717	7.5518e-10	12.1717	4.60378e-09	12.1717	1.17854e-10	12.1717	1.5311e-10	0.00181641	12.1717	8.78427e-11	12.1717	7.37003e-12	0.000214742	12.1717	8.20836e-12
	-4.3302	0.969594	1.45586	1.05805	3.59055	-0.110335	3.86926	1.19526		12.3737	6.12007e-11	0.00110684	12.3737	6.25646e-10	12.3737	3.85964e-09	12.3737	9.63214e-11	12.3737	1.25216e-10	0.00167509	12.3737	7.14883e-11	12.3737	5.8797e-12	0.000197216	12.3737	6.57597e-12
	0.256347	-3.34629	-3.05494	-0.0636325	2.22949	-1.67602	1.77198	-2.93349		12.5758	5.03216e-11	0.00101873	12.5758	5.21916e-10	12.5758	3.25619e-09	12.5758	7.9322e-11	12.5758	1.03178e-10	0.00154674	12.5758	5.86337e-11	12.5758	4.73214e-12	0.00018142	12.5758	5.31369e-12
	-0.81699	-0.761395	2.75982	0.92919	2.52086	1.36492	-0.128921	0.752241		12.7778	4.16795e-11	0.000939012	12.7778	4.38253e-10	12.7778	2.76359e-09	12.7778	6.57963e-11	12.7778	8.56327e-11	0.00143003	12.7778	4.84488e-11	12.7778	3.84055e-12	0.000167156	12.7778	4.32898e-12
	0.0690716	1.11075	2.7733	1.13233	2.25888	-0.554044	-0.538983	-0.401816		12.9798	3.47625e-11	0.000866781	12.9798	3.7031e-10	12.9798	2.35895e-09	12.9798	5.49535e-11	12.9798	7.15586e-11	0.00132376	12.9798	4.0317e-11	12.9798	3.14189e-12	0.000154251	12.9798	3.55433e-12
	-1.96622	1.25712	-0.523829	0.915723	0.376973	0.0706398	0.577651	0.60936		13.1818	2.91858e-11	0.000801225	13.1818	3.1477e-10	13.1818	2.02454e-09	13.1818	4.6199e-11	13.1818	6.01884e-11	0.00122687	13.1818	3.37765e-11	13.1818	2.58988e-12	0.000142554	13.1818	2.94001e-12
	0.459298	-0.647399	2.17332	-0.109614	1.72391	-0.412553	-0.456214	-3.13117		13.3838	2.46585e-11	0.00074163	13.3838	2.69082e-10	13.3838	1.74656e-09	13.3838	3.90819e-11	13.3838	5.09397e-11	0.00113842	13.3838	2.84787e-11	13.3838	2.15032e-12	0.000131933	13.3838	2.44908e-12
	0.2962	0.144765	2.98116	-5.5736	1.14399	0.550838	0.806848	0.00600677		13.5859	2.09587e-11	0.00068737	13.5859	2.3127e-10	13.5859	1.51419e-09	13.5859	3.32577e-11	13.5859	4.33672e-11	0.00105757	13.5859	2.41586e-11	13.5859	1.79765e-12	0.000122271	13.5859	2.05384e-12
	-0.320763	0.739138	3.19842	-0.794737	2.35572	-0.710925	0.167971	-0.644229		13.7879	1.79158e-11	0.00063789	13.7879	1.99795e-10	13.7879	1.31892e-09	13.7879	2.84614e-11	13.7879	3.71281e-11	0.000983559	13.7879	2.06128e-11	13.7879	1.51265e-12	0.000113467	13.7879	1.7334e-12
	-0.0947233	0.839414	3.71179	0.234727	2.16984	0.406148	1.73575	-0.500297		13.9899	1.53979e-11	0.000592702	13.9899	1.73449e-10	13.9899	1.15398e-09	13.9899	2.44878e-11	13.9899	3.19568e-11	0.000915732	13.9899	1.76847e-11	13.9899	1.28076e-12	0.000105432	13.9899	1.47185e-12
	-0.928536	0.716857	2.29169	0.250147	1.96393	1.2355	-0.255011	-1.38659		14.1919	1.33022e-11	0.000551371	14.1919	1.51279e-10	14.1919	1.01397e-09	14.1919	2.11767e-11	14.1919	2.76457e-11	0.000853491	14.1919	1.52522e-11	14.1919	1.09083e-12	9.80868e-05	14.1919	1.25699e-12
	0.499139	0.318061	1.86917	1.55722	2.80524	0.682421	2.45244	0.206231		14.3939	1.15483e-11	0.000513514	14.3939	1.32528e-10	14.3939	8.94569e-10	14.3939	1.84023e-11	14.3939	2.4032e-11	0.000796305	14.3939	1.322e-11	14.3939	9.34288e-13	9.13615e-05	14.3939	1.07939e-12
	1.50786	-0.922303	1.95628	-1.29905	1.33285	0.759938	2.25576	-1.57527		14.596	1.00724e-11	0.00047879	14.596	1.1659e-10	14.596	7.92273e-10	14.596	1.60654e-11	14.596	2.09868e-11	0.000743699	14.596	1.1513e-11	14.596	8.04488e-13	8.51948e-05	14.596	9.31721e-13
	1.54773	-0.851628	1.70138	1.23013	0.0310173	1.58362	1.81963	-2.90519		14.798	8.82419e-12	0.000446895	14.798	1.02981e-10	14.798	7.04255e-10	14.798	1.40869e-11	14.798	1.84078e-11	0.000695247	14.798	1.00717e-11	14.798	6.9624e-13	7.95318e-05	14.798	8.08245e-13
	1.6198	-1.68002	4.77482	0.834932	0.928083	-0.412378	-0.923139	0.711365		15	7.76333e-12	0.000417561	15	9.13076e-11	15	6.28206e-10	15	1.24037e-11	15	1.62129e-11	0.000650568	15	8.84866e-12	15	6.05467e-13	7.43242e-05	15	7.0444e-13
	0.254359	-2.0807	2.04976	-0.94438	1.65587	1.42648	1.49476	0.503267
	2.65998	-2.27246	0.459588	-0.579262	1.07729	0.677059	1.03263	1.26045
	1.26332	-3.7595	3.39225	1.2485	1.79064	1.60396	0.870098	1.18721
	1.63547	0.614805	4.15393	1.00078	-3.52275	0.577144	1.98052	0.910324
	-0.986538	-1.39586	0.351525	2.14002	-1.12195	-2.86199	-0.509294	-2.09261
	0.733313	2.18311	2.95696	-4.44565	0.581517	-0.614968	0.545416	1.64277
	-0.867334	-0.392676	2.45093	0.932077	-0.440042	1.33233	0.532735	-0.700825
	0.0921448	1.05774	-0.388329	1.53567	0.372234	2.16587	-0.308442	0.610223
	1.75379	-0.531766	0.46051	1.28127	-1.42326	0.0921763	-1.81018	0.26144
	0.828476	1.21419	0.341172	-0.406741	-0.80781	-0.598361	-0.542954	-2.36799
	0.594058	-1.31999	-0.340589	0.0942842	-0.658063	-1.3342	-3.33145	1.75552
	2.25362	0.475075	2.57396	-0.853991	-0.0316504	-1.05196	-1.07973	0.643379
	1.75894	-1.3527	2.60478	0.913572	-0.164524	0.238718	0.43413	-0.917237
	-0.21917	1.35831	2.38099	0.271509	-0.00904167	-2.10197	0.408936	-0.586842
	-0.437379	1.37592	2.05251	-0.0710442	1.25681	-1.05811	0.408716	0.746448
	-0.844318	-0.879507	0.0121719	2.42483	1.16581	0.417133	-1.40437	0.0834816
	-0.712527	-1.34452	1.3413	0.20866	-0.364158	-0.636514	1.14639	1.16709
	1.813	-0.352089	1.13284	1.28319	-0.546837	1.05636	-1.64535	0.653402
	2.74544	0.931034	0.602252	2.03828	0.332845	-0.658107	-4.53258	0.969456
	0.648583	-2.7668	1.57273	-1.5156	0.771062	-0.168922	-2.01466	0.0538088
	1.91849	-2.86352	0.893148	0.0913941	0.747638	-0.16869	3.47827	1.36008
	3.13073	-0.262371	1.69515	0.0586121	-2.37977	-2.50422	2.67917	1.76944
	2.74931	1.48221	-0.348754	1.52572	-0.945383	-0.606127	2.97548	2.38144
	2.4061	0.70037	-0.112735	0.306591	3.31637	-4.94319	5.16533	1.00136
	2.26488	0.44177	-0.920345	0.949933	1.17729	-0.230438	3.84769	-2.29171
	2.10612	0.440851	0.404551	0.639035	0.661425	1.12103	1.69988	0.144849
	3.80381	-0.94899	-1.78192	1.72885	1.37676	0.654937	1.33294	2.33688
	-0.620789	-0.359971	0.36466	1.792	0.329267	-0.499189	-1.07813	-0.844158
	-1.42344	0.931108	0.563124	1.48612	0.756902	-2.36886	3.41508	0.046213
	-1.04905	2.03927	0.658051	-1.8209	1.88669	1.54006	3.17792	1.00586
	1.55323	-3.27961	-1.07664	-0.83336	1.20704	-0.419548	1.93561	-3.51786
	1.79084	-0.947278	0.300304	-2.02448	-0.822637	-0.182035	2.63812	1.41166
	2.65839	0.0159471	-0.279219	1.8404	-1.45628	-0.0969883	1.75339	-0.0302492
	1.80729	-0.771745	-2.07152	-0.0309223	-4.48283	-2.01507	2.37656	2.12738
	3.59583	-4.02159	0.0536897	1.68799	1.90368	-4.75971	2.36616	1.07445
	2.39006	-1.15561	-0.151773	-0.59895	-1.26758	1.48351	3.28108	-0.351363
	4.19075	-0.927183	0.971378	3.05408	1.16881	-0.257822	2.15365	0.773821
	3.08186	-0.241884	0.754161	-0.809666	-0.218262	-2.47188	5.45158	0.913638
	2.52415	0.351331	0.896417	-0.283436	1.22734	-3.72419	2.099	-0.507615
	5.45878	1.59629	2.46004	0.673358	1.77554	-0.230603	4.48104	0.502185
	4.77427	-4.08816	0.506077	2.37429	0.02033	-1.88457	3.44063	-1.81999
	2.54678	-1.33279	-3.18873	-1.52792	-0.467615	1.02936	3.42774	1.39401
	0.535135	-5.23528	0.713897	2.34134	-0.111447	1.17063	3.25823	0.191027
	1.48401	0.408334	-0.543886	0.716111	1.19382	-1.175	4.03233	1.17613
	3.19707	-5.09863	2.89684	3.00083	-0.446013	1.37875	3.15291	0.763801
	2.32688	-1.28189	1.29905	-1.0742	0.363529	-0.743483	0.723052	-0.889433
	2.60329	1.05345	0.289172	2.1609	1.41119	-2.22879	1.7693	1.53088
	2.91572	-0.29631	-0.592524	-0.825078	-0.829947	-0.258795	-4.48021	1.73994
	2.63411	-3.80779	0.284983	1.69597	0.477914	-0.876095	1.18457	1.48475
	4.772	-1.66586	0.611691	0.993617	-0.98137	-1.20052	1.88991	0.128664
	7.65081	1.58698	-0.34652	-8.05091	0.771661	-0.936868	0.955278	0.543409
	2.51763	-0.433049	0.476789	1.28289	0.920026	-1.15452	1.31728	-0.58572
	3.54174	1.01456	0.228645	-2.43957	0.59656	-3.35465	2.28103	0.130461
	4.70928	1.12686	0.302702	-0.318197	0.0643212	-1.95776	2.02595	-2.95527
	3.04188	1.40387	0.441771	2.85548	0.238153	0.679566	1.19818	-1.07411
	4.55319	0.144333	0.688329	0.940973	1.50288	-4.13119	1.83153	-0.462417
	5.56927	-0.822534	0.445329	-0.34214	-0.176333	-0.2253	1.93967	1.37232
	3.46869	0.326202	0.518731	1.67054	-0.440316	0.614159	-0.421273	1.65443
	3.26709	-6.62837	-2.65814	2.23375	-0.69456	-1.31427	1.10602	1.31238
	1.40051	-2.62178	0.778255	2.15275	-0.68004	-1.22131	-0.0804404	-0.804139
	0.589689	-3.41657	0.586168	0.751662	1.39952	-0.286046	1.88466	-1.03749
	-2.05258	0.525596	2.29199	1.77807	1.74118	-1.71207	2.22466	1.96133
	1.1592	0.159808	1.31501	1.77404	0.84082	-1.50319	-0.319729	-0.513788
	0.278993	-5.12212	1.08641	2.11581	-8.12982	0.464121	-1.07903	-1.77702
	0.268912	-1.3142	1.87665	0.607165	0.188641	3.29284	-0.232427	1.16033
	-1.17448	-1.82178	0.740573	-0.262433	0.766034	5.47895	0.369585	-0.413409
	-2.35913	-3.46518	-1.46037	2.59873	0.914488	6.4191	-1.77608	0.38629
	-2.73452	-1.09506	0.801397	3.47235	2.32205	4.95814	-2.32887	-0.0524285
	0.908912	0.368248	-0.289215	1.05425	0.500002	4.64436	-0.721831	0.996924
	1.94653	-1.58417	-1.16647	0.579794	1.66062	7.0908	0.436054	0.700513
	0.973809	-3.79604	1.03905	2.16741	1.72619	1.71686	1.23546	2.05738
	1.22016	-0.321166	-2.08374	-2.03285	2.0344	4.77048	0.677143	-0.582801
	-1.35057	-4.14049	0.70909	2.17247	1.06649	8.31725	-1.06026	1.85018
	-2.59826	-2.00579	-0.259577	4.45951	1.24641	3.57703	-0.356718	0.606549
	1.17035	1.59003	1.02156	1.12212	1.86811	5.57397	0.584276	1.60826
	1.17383	-0.66448	-2.08886	-2.93252	1.37824	4.80318	-0.879618	-1.16222
	-1.11996	0.467111	1.35135	0.17173	0.504261	7.16029	0.625188	0.836636
	0.254967	-3.98186	0.879112	1.12333	1.76995	4.10011	1.2967	0.971852
	-2.30217	-0.398379	-1.42652	1.89153	1.36336	3.79717	1.26843	-1.83637
	0.786062	-0.33387	0.23769	1.1924	2.32003	7.74141	0.77579	-0.267083
	0.787108	-0.312913	1.8039	0.946708	2.68043	3.58703	-1.11685	1.15229
	-2.2457	-3.06824	0.657167	1.74696	1.05964	4.51933	2.51292	0.647292
	0.330901	-0.506033	-0.178687	2.43999	-2.22585	4.76592	2.67054	0.674375
	-1.62404	-1.19808	0.235183	1.9743	0.330267	4.01642	2.3162	-0.913685
	-2.00032	-2.37206	2.31683	3.47008	1.78319	4.24848	-1.19089	2.25605
	0.775563	0.0475097	1.19435	0.58387	1.53304	20.7965	4.02619	0.905136
	-1.79297	1.27382	3.81282	1.19062	2.11839	6.02354	4.70937	0.102706
	0.00924553	1.22482	-0.769125	0.719356	1.39535	6.0918	3.01872	0.916032
	-0.850778	-1.67171	2.12992	5.33972	2.46691	4.83766	1.16624	-2.23872
	-2.10588	-0.967223	1.81933	0.0396298	3.35204	4.43132	1.91912	2.43282
	0.157452	-3.66813	2.89699	0.109145	-0.0842134	5.27961	3.01342	-0.260842
	0.387703	-1.51785	2.05619	0.71999	1.18523	4.70832	4.09735	1.00147
	0.254258	-0.840226	1.5084	1.31346	1.89143	5.86152	1.48054	0.0651729
	0.570385	-0.941479	0.727915	1.84644	1.85367	4.47822	2.03453	-0.956025
	-1.11433	-2.23649	2.50254	2.01271	1.36057	5.3273	2.28615	2.9588
	1.13467	0.345179	1.14531	-0.238454	2.442	5.75012	3.0443	0.120402
	-0.0371574	-3.44125	0.694889	-0.429477	0.257345	4.13924	2.43983	-2.00732
	-0.363401	-0.913267	0.97966	1.33861	-1.38734	6.9258	2.83326	1.58925
	-0.342246	0.907728	1.5206	2.06834	2.41201	6.97916	4.10802	-1.45736
	0.848059	0.484102	-1.23789	-0.02047	1.32167	6.84993	2.64693	0.615187
	-3.02179	-2.63082	1.6905	-2.28106	3.81934	4.09083	5.91088	0.966138
	0.120792	-2.55323	1.90842	-0.914189	0.616822	6.17762	2.68352	-5.96262
	-0.703864	-0.334443	-1.87491	1.57924	-1.6765	2.97273	4.81379	-1.37591
	1.59956	0.81272	0.966491	-0.891385	-0.852041	3.57586	4.77294	1.41244
	-1.57081	-0.771614	-1.51473	-1.68148	-0.600382	-0.139653	4.39162	1.40165
	0.764173	0.0499933	2.78118	-2.13968	-0.133222	0.720425	3.85131	0.932332
	2.29373	-0.876415	1.18358	0.788944	-0.989288	0.785155	4.88233	-2.17366
	0.226256	0.553767	-0.382508	-0.0861612	0.69232	0.158739	1.85633	1.42829
	0.389297	-0.421346	0.946986	0.718628	1.18426	1.31856	4.32006	0.20754
	-0.0499479	-0.66761	1.4139	2.03039	0.989765	0.0490939	4.40677	0.28303
	-2.59202	-1.3032	2.93185	1.07213	1.5022	-2.49952	2.92288	-0.135998
	1.46822	-2.33751	2.02766	0.951574	1.04996	1.27685	2.49275	-0.350184
	0.15171	-0.864305	0.893172	2.28074	1.71774	-1.06282	3.59322	0.0180349
	0.353976	-0.629511	0.301622	1.57322	-1.3291	-0.917282	3.4592	1.25848
	0.203472	-0.695766	0.680749	1.09901	0.678621	-1.35887	5.8784	-0.154124
	0.696317	-5.72273	1.45624	3.87102	1.2678	0.214317	5.14359	-1.64664
	0.534253	-0.55455	1.51197	1.07497	1.27544	-0.976929	3.84341	1.59006
	1.07255	-2.58941	0.675435	0.717374	2.38641	1.32531	4.52101	0.72304
	0.328496	-0.549925	-0.619394	1.61809	1.48908	-0.120267	5.44156	1.57588
	1.38859	-3.76589	0.832404	1.32478	1.49671	0.841306	4.63442	1.35163
	1.27112	0.434456	2.02685	-0.601077	0.542825	1.23439	2.86815	1.52174
	-0.801355	-0.857974	2.29298	-0.353423	-0.314193	0.991388	2.55248	-0.630513
	0.144456	-2.28417	4.49356	-0.24813	3.37163	0.0561829	4.71297	1.49314
	-4.54606	-4.44614	-0.808113	-0.439961	2.61703	0.0244579	3.65859	-0.105863
	0.672129	-3.13214	1.33969	-0.599496	0.489841	-0.40247	5.09549	1.81427
	-0.433146	-0.015349	1.25008	-4.27105	1.1992	1.65505	3.19974	2.22967
	-4.06564	2.10291	0.304593	-0.18777	-0.522866	-4.48879	1.30195	0.96935
	0.259089	2.03063	1.76857	3.09002	0.0305942	0.413767	2.52583	2.03935
	-1.3739	6.73929	2.0626	-1.86218	-1.70019	-0.0588437	3.78256	-1.45905
	-4.04645	-0.448307	-0.0614569	-1.9652	0.93146	0.380788	3.14982	0.801013
	1.01864	2.82212	1.47459	-0.514419	0.596363	-0.594953	2.77907	1.67369
	3.27142	0.526542	0.141734	1.01376	0.556829	-1.34669	4.75497	1.72978
	0.484319	0.28435	0.495613	-1.08158	0.960155	-2.34167	2.25074	1.6221
	-1.93357	-3.27552	-1.33968	0.29097	1.77395	-1.46134	0.0896103	-0.755691
	-0.491372	2.02927	2.18896	-1.51642	-0.938327	-0.134249	3.62727	0.846074
	1.67915	1.60738	1.20558	0.680161	1.12691	-0.529264	2.5744	1.03121
	0.722814	2.43666	-3.54063	-3.35564	1.72238	2.52148	2.96531	2.02351
	1.80322	-0.781446	2.57013	0.416175	1.7156	1.04262	0.413564	0.190031
	-2.38078	2.19908	-2.19141	0.860374	1.48005	2.88116	-2.22785	-0.504456
	0.227992	2.24884	0.809671	0.431461	2.77068	-0.333133	0.129868	1.60523
	-1.47882	0.699476	-0.530507	-1.46396	3.53183	-4.16636	-0.666984	-2.11604
	5.50952	-1.70048	2.50161	-0.315656	2.88983	0.986497	0.622665	-1.37618
	1.48737	-1.79073	-4.33455	-0.637009	1.69582	1.37168	0.998629	1.70385
	1.37239	1.25543	1.59525	-0.509565	2.63008	1.13542	2.12993	0.489023
	2.84837	0.897981	-2.85011	0.906329	2.30413	0.908843	1.61946	-0.256871
	2.57953	0.942387	2.29007	-0.515232	1.84198	0.294448	1.57401	-0.764196
	0.729995	-1.00731	-1.30243	0.856471	1.66878	-0.038202	7.73072	1.06075
	1.34223	-0.274785	2.16124	-1.11977	-0.0596973	1.4314	3.78614	1.40257
	0.76765	2.97058	1.88577	0.100876	0.38256	-1.11312	4.46682	0.482771
	3.03824	-0.0894247	1.69735	0.702749	0.578502	0.348263	3.8743	1.50766
	0.609598	-0.411374	2.34669	-0.759207	0.119141	-0.488851	2.44345	-3.45419
	0.922995	0.0585698	2.61857	-1.78226	1.72161	0.573013	1.97817	0.581266
	-0.167152	0.863639	0.304665	1.31107	0.202006	-0.564214	1.08814	0.904313
	0.206933	2.11032	2.78253	-0.770002	-1.14427	-5.59279	-5.12222	-1.35216
	-0.970794	2.6102	1.00602	-0.34559	1.04446	-3.09906	2.24505	-0.113048
	0.600332	-0.071902	2.89309	1.27456	0.123338	-1.3253	4.52946	1.16935
	1.86522	2.83807	0.493158	1.54342	-1.08314	2.17891	5.58256	-0.233202
	-0.187031	0.838194	1.02115	-1.51687	0.775872	-0.456861	2.37013	0.0292879
	-1.25383	0.522226	-1.07354	0.826316	0.153815	-2.26398	7.5406	1.59665
	-0.0569974	-2.05462	-0.814842	0.818364	0.859543	-0.433502	5.35757	-0.396909
	-1.02527	1.1883	0.34815	0.983089	6.70219	-1.44735	3.64868	0.504807
	0.484451	0.484605	-1.23919	0.715313	3.33704	1.35707	21.8532	0.698341
	0.0518368	0.757775	-1.42648	-0.790688	7.27025	0.18165	6.22087	-0.116349
	-0.42566	1.5921	-0.885977	-6.75748	7.23023	-0.927065	2.97118	1.54068
	1.29405	-0.227251	0.726368	0.806693	5.02768	-3.27344	5.6591	1.01632
	0.451807	0.563706	-1.1185	0.39508	7.99847	-3.09221	10.3339	0.678262
	1.25099	0.842457	-0.0259936	-0.307627	4.65963	-0.600927	10.0946	-0.218001
	-1.74046	0.611629	-2.25286	0.292878	9.98279	-2.20289	8.98775	0.250169
	1.86936	0.796888	-0.569147	-2.50815	4.15557	-1.20601	12.1277	0.505939
	-0.217812	-0.0119686	2.17568	-1.08007	7.01305	0.31404	12.0954	-0.53909
	-3.1325	0.794909	0.100847	0.2928	4.80245	-0.289683	8.71453	0.272569
	-0.0803127	0.465827	-1.59914	-0.445777	8.72813	0.214274	5.60685	-0.810013
	-1.57612	0.237379	-0.775404	0.331845	14.2447	0.555324	7.89209	-0.622611
	-0.0299991	-0.320089	-0.585645	-0.432057	4.52481	-0.455813	4.53372	0.120403
	-0.511108	0.177711	-0.785754	1.37966	7.02336	1.69895	8.95035	0.243369
	-0.704461	1.01654	-1.22744	-1.49778	4.80232	-2.54125	10.1599	0.0172566
	-0.920981	2.51863	-0.321894	-2.32493	6.63018	-2.47208	5.16129	-0.0445187
	-0.79198	1.04228	-3.1299	0.556805	8.53612	0.606661	3.34756	0.76266
	-3.63766	-0.865129	-0.644296	2.58145	5.899	0.345201	8.89762	-0.515656
	-0.377136	1.63442	2.37564	-0.122736	9.34682	0.135982	7.0703	0.414446
	1.12743	-0.0843632	1.33309	0.335273	12.4922	-0.468813	4.50875	0.313187
	-3.50043	-0.395668	0.565814	0.889424	6.90843	0.183497	8.13217	1.18117
	1.28161	-0.256784	3.72681	1.88503	9.07827	-0.453726	6.62361	-0.0479205
	0.829986	0.768743	2.27452	0.0614292	6.31557	-0.0665808	7.88124	0.546029
	0.697596	-0.267255	1.05443	-0.749244	5.62291	0.319237	5.46069	-0.951714
	-1.6539	0.922109	0.320272	0.0261873	10.0232	0.585715	5.49791	1.35644
	0.170769	0.654072	0.372728	1.85174	5.98725	1.2318	2.36477	0.399935
	-2.9818	0.672085	1.9206	1.45124	5.9564	0.805375	5.2457	-0.854052
	0.345183	-1.09082	2.06498	0.0522394	3.47084	-0.918725	6.57117	-0.205623
	-0.328883	2.45419	1.31983	0.292048	5.8986	1.33179	0.159527	1.36206
	-2.32881	0.201129	1.58113	-0.00375193	6.42478	-0.140649	0.297852	-3.06584
	0.190568	2.78806	1.58096	-1.04149	10.1458	-0.229987	1.73249	0.737264
	-1.03943	2.42053	0.10374	-0.324323	5.17507	-0.356292	-0.963709	0.514018
	-3.32708	0.860765	1.88964	0.081716	9.08955	0.062175	-0.876854	0.646472
	1.02487	-0.202548	-0.606754	0.580333	5.22391	0.315238	-0.378531	-0.540061
	-0.745965	0.0341931	2.38077	0.920779	6.28011	-0.201029	0.61275	0.886714
	0.396006	-0.713075	1.75625	0.919305	4.78822	-0.494117	1.70457	0.947264
	-0.541986	0.300219	1.28155	-0.973728	6.05618	0.887573	-0.771798	0.461769
	-5.16178	0.0157538	4.02829	1.42876	5.62431	-0.283403	-1.14752	-0.120797
	-0.47504	2.90246	-2.54553	2.57293	5.56006	0.170496	-0.379905	-0.86854
	-1.79495	0.349267	-1.61028	0.854448	4.34455	-1.17062	-1.96068	-0.282722
	-2.00937	-1.14321	1.50473	0.763787	6.9443	0.514841	-2.74391	1.29485
	-0.745674	1.54182	1.02555	0.750187	6.12034	-2.13706	0.546872	0.161477
	-1.32439	2.08588	0.904289	-0.0182625	5.39935	0.239281	-0.214232	0.0761336
	-0.109711	1.08539	0.884234	0.195529	6.66929	-0.0962258	-2.12556	-1.17307
	0.794447	-1.02939	1.05309	-0.441375	7.14474	0.837168	0.00496266	0.879399
	0.770397	1.40479	1.83402	0.794967	4.31385	1.15965	0.826991	1.06524
	-0.629685	1.24396	-2.73908	-1.39436	6.03598	0.0576445	1.34043	0.700074
	0.1129	-0.488021	7.06844	1.00335	4.96873	0.227765	1.38013	0.339195
	2.56205	1.76729	7.80715	-1.76426	4.43145	-1.22232	0.549271	0.00503279
	1.27981	1.67336	5.15931	1.6549	9.25117	-1.90653	0.356558	-0.417621
	2.14413	2.78492	5.42921	-0.0561498	4.3639	0.755098	-0.283277	-0.348015
	0.0674937	2.21775	6.08428	-1.65445	6.97914	0.936469	-5.24122	-0.508746
	-0.934506	1.85623	-0.266003	0.314803	6.86404	0.553695	0.620791	1.04403
	0.393825	0.496538	0.835011	-1.59159	4.75754	0.149037	1.26965	1.29003
	1.25224	0.255199	-4.34821	1.59512	5.55244	0.893359	-1.53998	-0.180895
	-0.527538	0.0942697	1.56731	1.03053	8.47781	1.25543	2.02793	-0.343697
	-2.55509	2.03723	0.967179	0.0587569	6.19715	-1.2504	0.837224	0.882223
	-1.6151	-0.848785	0.673673	0.937056	5.23866	-3.41302	0.896206	-0.0696963
	-4.87393	-2.05999	-0.696559	-1.0114	5.63649	-0.373774	-0.428025	2.22519
	0.747554	0.236465	2.92553	-0.665454	7.10392	-2.36971	0.895291	-0.699193
	-1.56404	-0.458621	1.07287	1.17025	4.75346	-4.10799	-1.44326	-2.11368
	0.457376	-3.8893	0.427776	-0.15666	5.84693	-1.19139	-1.62454	-0.643606
	-0.838123	5.95326	0.70009	3.45374	5.6617	-0.0423541	1.36094	0.413324
	-1.84697	1.35323	0.521274	1.3769	8.09598	0.766725	0.701038	-1.57932
	-0.656968	1.18757	2.45999	1.93514	5.24872	-1.387	1.32118	0.484274
	1.02025	2.59409	-2.46627	-0.112348	4.47062	0.416804	3.16601	-1.65283
	-0.336725	2.38604	0.744911	0.206488	5.55169	1.28424	1.99838	1.84262
	-0.839664	-2.16293	1.60419	-1.67571	5.65019	0.339264	1.21202	0.711227
	0.461641	0.977973	2.69076	-1.21366	5.23309	-0.150351	2.41492	1.0724
	0.462527	0.136698	1.42399	2.10675	6.7322	-0.0712076	2.37773	1.80937
	0.686373	0.289701	0.877234	-0.44068	4.84526	-0.0579986	1.62865	0.0379938
	0.724229	1.63	1.98896	1.7212	4.96974	-0.578606	2.25716	0.113198
	-0.814381	2.03782	0.213714	-1.0963	5.3792	-0.498137	2.21285	0.678097
	0.851692	0.591607	1.48157	0.697918	6.6203	-0.141473	1.58932	-1.48451
	-0.715933	1.72131	-0.18282	-1.14166	8.56333	0.609405	1.44933	0.295368
	-3.18649	0.0567383	1.83875	-0.504697	5.74778	1.79808	1.48968	0.206792
	0.679086	0.948548	1.16941	1.10322	5.58368	-2.31566	3.51844	-4.99889
	-1.36387	1.34754	2.00498	0.86851	6.31392	-0.111578	1.30619	-2.48509
	-0.515586	0.0238644	1.86716	-0.740522	6.23375	-2.90283	0.923642	1.41288
	0.507752	0.613941	0.640415	1.08302	0.740413	0.781793	3.09624	-0.936165
	-0.420399	-0.621465	-0.525114	1.6202	-2.10087	-1.27444	1.72634	-2.09658
	-0.700228	-2.83543	-0.190319	-4.24755	0.667247	1.36841	0.962153	0.574656
	1.29254	1.76539	0.640885	2.90679	2.4101	0.0987391	-2.10238	0.529922
	1.82896	1.86308	3.90277	-1.12441	0.709006	0.455513	0.872012	1.35031
	0.267512	-1.57557	5.13603	3.2634	-1.94826	0.374306	-1.04474	0.157989
	-4.71119	1.14179	2.13361	-0.138662	-1.0859	0.942679	1.49611	0.997612
	-1.19857	1.75743	-0.784289	0.828952	0.175057	0.783441	2.01241	1.26632
	0.76061	0.68563	-0.563578	0.498321	-2.13331	-0.585447	1.32151	-0.267709
	-1.28015	-3.74638	1.2932	0.0839772	1.3718	0.938985	1.61469	0.436364
	0.0963967	0.153985	-1.28459	-0.0389718	0.928974	0.217308	1.26481	0.215892
	-1.3654	0.371279	0.00219816	-1.19556	0.60579	-0.838863	-0.555118	-1.12917
	1.67042	-2.55956	1.75014	1.63255	0.895822	3.2678	-0.202394	-1.54569
	1.29718	1.65901	3.13278	1.9704	-1.12516	0.372164	0.565175	-1.16226
	0.4683	-2.037	-2.05966	0.962753	0.909198	-0.255706	-0.415208	1.38388
	-0.23884	-0.331276	0.0477695	1.59022	0.0610149	-0.517954	0.191634	-4.83353
	0.510731	-0.253168	1.18498	0.111512	0.271953	-1.15174	-1.2304	-0.461856
	-0.209406	-0.591616	-0.88893	0.385484	0.590074	3.74803	0.32776	-1.81891
	-0.0327472	-0.0767989	2.18994	-1.18178	-0.00293415	1.63406	1.16386	-1.52933
	-1.91841	0.0687637	-1.38414	0.0309556	-0.474891	-2.89177	0.716516	1.03861
	-1.39834	1.0808	-4.81067	1.37656	0.177997	1.07977	0.851858	-2.70954
	1.80131	0.211404	-0.092818	-0.780949	-0.0470552	-0.83079	0.418309	-0.24218
	-1.0247	-1.13381	-1.26406	-5.12804	-0.429763	0.205057	3.03136	1.3761
	0.319853	-0.259749	1.91727	-1.37559	-1.44355	-0.325	2.27133	0.912621
	1.68587	0.769871	1.16705	-0.376293	-0.618482	-4.66107	2.31956	-0.498321
	0.883384	-2.55434	1.25837	1.68289	-1.1479	0.4689	2.8203	-0.535341
	-0.515385	-0.936686	0.760561	0.26155	0.647661	-2.71603	2.55735	0.132515
	-0.393753	1.17783	0.398018	1.4079	0.78995	-1.0053	1.26729	1.67271
	-2.23178	-1.09134	-0.917828	0.432778	3.86629	-0.222808	-2.98141	0.811556
	-0.731114	-1.21853	-0.692702	1.92148	-2.15269	0.258824	2.28376	1.94846
	-1.45093	-2.76326	0.734862	-1.04326	0.562503	1.28546	2.29901	1.1267
	-4.40662	-0.26912	-2.67999	0.13793	-0.560121	-3.20975	1.16417	1.31745
	-1.80031	-1.94589	-2.34545	-2.98262	-2.98086	-0.234355	2.46599	1.05718
	-1.21152	0.522993	0.028047	-1.38867	-1.34246	-0.982921	1.40464	-4.21811
	0.923523	0.279686	-1.05244	0.746556	0.46996	-5.21253	1.25504	0.725891
	0.305309	3.46782	-2.17874	0.914884	0.362722	-0.160373	-0.0661492	0.243193
	1.84026	2.173	1.59315	0.658653	-1.57426	-5.36574	1.74049	-0.450506
	0.329876	-0.108367	0.964602	0.706317	-0.663499	1.02018	0.0450482	0.459661
	-1.22029	0.23469	-2.78574	-0.64176	-1.26344	-0.952017	0.485176	0.299696
	0.540235	-0.60588	-2.76246	1.46254	-0.0287801	-2.54434	0.968289	-2.48157
	-0.293482	-0.188769	-0.614992	-3.65882	-3.69847	-2.59068	-0.204765	0.805295
	-0.944423	1.65036	0.593434	-2.51789	-2.52102	-0.606606	-1.37138	3.56542
	1.00935	-0.04231	1.40572	1.03346	-0.102333	0.407988	-0.830397	-0.408238
	0.323077	-0.99409	0.910364	-1.84498	-0.157674	1.21066	-1.21343	0.1898
	-0.328698	-0.745798	0.309464	-0.84267	-0.0524385	-0.831048	0.731785	-0.543269
	3.06992	-0.566479	-1.2771	-0.0973543	-0.69335	-1.8818	-0.844351	-2.09122
	3.576	0.591256	-0.0857386	0.607742	-1.90485	-1.63049	-1.07282	0.198738
	3.99692	1.52741	0.78184	1.64296	-4.01746	1.0913	1.12632	2.61019
	2.39939	0.778753	0.00564793	0.693538	-3.10203	-0.893931	-0.202967	0.157651
	4.04383	1.85524	-1.49341	0.861196	-2.17165	-0.419741	-0.963421	2.66139
	4.84828	-0.610909	2.21844	-0.423721	-0.825992	-1.85881	0.653274	0.813885
	5.10049	-4.30929	2.56267	0.299706	-1.65318	-0.31687	0.259279	-3.56502
	3.83092	-0.769419	0.30974	1.55223	0.525085	1.04345	0.962713	2.68503
	3.52296	1.2708	1.95399	1.52237	3.42936	2.02723	1.5	0.658934
	2.03978	-1.32435	2.12765	-2.92109	3.948	0.915239	0.831746	2.28828
	2.30591	1.6492	1.22337	1.01292	2.48837	-0.143238	1.76599	-1.3642
	3.41096	0.28308	-0.0532429	-0.764891	3.04572	-1.02478	0.975106	3.52192
	1.06287	0.584348	0.993571	-0.0430864	2.27718	-1.91494	-0.0357151	1.05706
	3.70491	1.5452	-0.260254	1.76226	2.43315	-1.6173	-1.1499	1.36382
	3.98759	1.4628	0.777767	1.67129	1.51897	0.690412	0.81442	-0.536435
	4.19942	0.898698	-3.55885	-0.352434	1.02978	0.480794	1.2594	-0.328357
	3.50776	-0.11399	-1.23003	1.57377	2.51954	-0.119948	0.26459	-2.45562
	3.7545	0.0155126	-0.579588	-0.896956	-0.0399468	-0.667822	-0.147907	-2.60016
	3.12515	-0.436515	0.734557	-0.467694	2.45874	-0.778579	-0.193037	-0.873776
	6.09171	-0.273111	-0.248612	1.11138	3.56023	-0.899028	-4.63718	0.312015
	3.87333	0.114643	-2.25725	0.337343	2.91552	1.77935	-2.91483	-1.2719
	2.44545	1.31122	-0.460042	1.02633	1.27882	0.775399	-0.483671	-0.324525
	2.86905	-0.730196	-1.63991	-0.53095	1.56667	-3.15229	0.741779	-0.711432
	3.16987	2.15807	-0.209128	-1.16871	2.20104	1.11304	-0.823045	0.232111
	2.67842	-0.226928	0.687712	-2.67402	2.08785	-0.816167	-0.0758229	1.24929
	0.236985	-1.88743	1.12679	4.27017	1.4805	-2.79653	0.232093	1.46573
	1.61714	0.676942	-0.290719	2.51208	1.90589	-2.70032	-0.281117	-0.0277711
	1.18522	-0.557147	-2.21835	0.980204	2.07444	0.55446	0.797156	0.873039
	1.3655	0.6683	1.9423	0.0284175	2.61898	-1.77495	1.03566	0.53741
	0.839455	-0.631403	-1.0083	-1.5875	4.48468	0.352623	-0.482261	1.06161
	1.20925	1.20694	-0.217914	-0.498921	0.932448	-5.43073	0.527804	0.487647
	0.311061	-2.19468	0.725565	2.02804	1.8547	-1.56705	0.417287	0.0455588
	0.559197	-2.03586	0.332604	-0.158833	0.86108	-0.257915	1.20545	1.51961
	-2.88674	2.00579	-0.262889	-1.01612	0.693045	0.650569	0.219729	-0.710401
	-1.44027	0.487031	-0.57751	1.75338	1.41892	-1.65331	0.980637	1.07633
	-0.652737	1.61881	-1.67249	0.116243	1.05615	-1.25674	2.25425	1.10068
	0.142529	-2.99717	1.71892	-2.2015	0.22253	-1.77619	1.52634	0.361897
	0.0663497	1.70425	2.17944	-0.72739	0.764106	-1.81769	-1.57091	-0.799999
	-0.744584	1.87136	2.47303	1.12129	1.73568	-2.33915	-0.38092	0.563817
	-0.113084	1.293	-0.665873	1.16371	1.64616	-1.1056	-0.667647	1.664
	-3.05151	-0.687789	1.1158	-0.665968	0.406597	-2.45979	-0.672309	0.0265755
	0.876757	0.178063	1.29609	-1.35618	2.56436	-4.67581	-0.462424	0.925694
	-1.77511	0.12372	1.50481	0.261779	1.76355	-0.854487	-0.303293	0.521738
	-1.92073	0.369404	0.302668	0.57413	1.74635	1.92517	0.676194	-0.161587
	-0.921199	0.835838	1.17838	1.00942	0.345052	0.542176	-1.97867	0.808407
	-0.121558	1.99045	1.40433	1.1712	2.58799	0.0865058	-0.815582	1.32678
	0.677028	-1.70515	2.65634	-2.81533	2.00069	-0.318971	-0.47739	1.27512
	-1.83293	-0.858648	0.980705	-0.524144	2.70408	-3.70381	-0.294805	2.04041
	0.444408	0.0944055	1.90863	1.1134	2.96655	-0.183985	0.392577	0.952904
	-0.229634	-1.18268	0.685654	-0.578797	1.55216	-2.74685	-1.92553	-0.504417
	0.401031	0.929725	1.5411	0.237756	0.827846	-0.904462	-1.29931	1.49788
	-1.34613	-1.85923	-0.392527	-0.986062	1.30396	-3.64502	-4.73861	0.365626
	0.66324	-0.581248	-0.624747	2.9119	0.933948	-3.52232	-0.0112277	1.94496
	1.01035	-2.02359	-0.0940335	1.09746	1.07597	0.735766	-2.40776	0.642612
	-0.428902	-0.524389	0.727059	1.93806	0.861336	-3.05709	-1.17202	-0.0821765
	0.890599	1.54869	-0.881283	-1.23306	-0.315017	-0.238077	-1.93393	-2.43548
	-1.5334	-0.338641	-0.00553391	0.568544	0.386519	-0.0099865	0.652469	-0.109269
	-1.20909	-0.312455	-0.721261	0.145631	0.749218	1.1059	0.827592	0.111519
	-3.13902	-0.321461	-1.96828	0.984127	0.298294	0.394545	1.00029	0.448101
	-1.0474	2.20013	0.52603	-0.426824	-1.78304	-1.69344	1.98656	-1.78778
	-0.0827925	1.85846	-1.85446	-0.84575	0.395372	-1.02238	2.06483	0.31331
	-1.31347	0.186237	-1.95698	-1.19938	0.295151	1.11882	1.96595	1.09917
	1.89554	0.847132	-1.4835	-4.51392	0.919016	0.0532575	0.674741	-0.363583
	0.576562	0.608775	-2.36079	-0.822711	0.767092	-0.46631	-6.03758	0.965062
	-0.162059	0.573465	-0.381466	0.692234	-2.88114	0.233569	-0.121601	0.202633
	-0.17411	-2.19764	-0.219067	-1.09427	-0.686843	-3.3638	-1.16497	-2.41533
	-1.42144	-1.40674	0.384386	0.271418	-2.5295	-1.84288	-2.67085	-2.2212
	-0.609991	0.877495	0.377041	1.45463	0.296527	0.63393	0.609927	-0.415103
	-1.17299	0.860942	-0.666994	-2.76443	-0.935126	-0.144786	0.403465	0.370681
	1.43162	-0.879704	1.32361	-0.613904	1.54526	1.3537	-0.846149	-0.825927
	-1.62716	-2.18032	-1.32434	-2.14139	-0.594928	0.245015	1.19794	-1.63987
	1.39488	0.109965	-0.0106487	-0.244327	-1.60734	-0.018156	-0.857276	-0.246084
	-0.469307	0.899023	-2.39597	0.720723	0.193723	1.18277	2.14673	-0.0867379
	-3.77466	0.624859	0.464855	1.62197	-3.85883	0.898794	2.6931	0.494565
	-0.310327	0.110786	-2.40364	2.26901	-0.835895	-0.204818	0.684598	-0.556549
	-0.242399	2.0494	-0.853745	1.31411	-1.28981	0.310484	0.817602	-1.03762
	-0.045339	0.718569	0.386432	-1.59801	-0.0612344	0.523816	1.90499	0.544259
	5.91801	-2.08028	-2.51331	-0.915682	-4.83396	-1.21756	2.09163	-1.20966
	5.06526	1.76359	-0.187164	0.288523	-1.62152	-2.47105	1.21076	-1.1367
	5.8242	-0.0994156	-0.854588	0.501468	-0.823597	-0.296068	4.58454	0.900658
	4.32739	0.923497	0.119392	0.499981	-0.785992	-1.06588	1.09957	0.913494
	5.12922	1.88171	-0.613373	0.753337	0.469052	0.148287	0.880373	-2.05183
	5.75308	1.2025	-0.150881	0.135402	0.690039	0.867579	0.30995	1.02351
	4.86237	-2.22031	0.0716352	-2.51952	1.84657	0.430633	2.60713	0.252268
	4.95115	1.92831	1.13091	0.449884	1.22119	-1.01146	1.43218	-1.46417
	3.22657	2.24653	1.44121	-0.047054	-0.000618295	-0.283627	0.441941	0.0503487
	4.68775	1.53663	0.717297	-0.317955	-0.104278	-0.870506	1.83537	-2.16496
	8.91666	-1.48107	1.01475	-0.188345	-3.41917	-0.315775	1.60356	0.0927949
	4.61199	0.870692	-0.533284	1.67028	0.41242	1.6469	2.94262	-3.1778
	5.51982	0.310249	1.86045	0.410055	-4.32729	-0.870313	2.07935	-1.61883
	6.13984	1.06371	0.819696	-0.876191	0.0518037	1.12528	1.85241	0.644106
	2.61787	1.72801	-0.257061	0.301946	1.16375	0.485214	2.87502	0.261559
	4.2642	1.43858	-0.360492	-1.52314	-0.452187	-0.862321	1.76045	1.8102
	7.17833	-1.04147	0.140725	-3.09422	-2.07419	-1.34962	1.78428	-3.78721
	4.67737	2.30058	0.493698	-0.00123016	-1.97744	1.03543	0.0994286	0.217722
	5.51153	1.79628	1.73155	0.970155	-0.960387	-1.62624	1.75408	-0.317192
	4.24262	0.989263	0.204956	-1.95388	-0.978525	-2.03336	1.39249	1.56679
	7.78138	0.637049	-1.67213	2.24601	-3.97233	-3.18876	1.17632	-0.124972
	5.28553	-2.72093	0.692213	-1.81981	-0.332179	1.03505	0.59294	1.59911
	5.46982	-1.93929	-1.91527	0.679524	-3.83453	0.424978	-1.91457	0.861952
	5.15455	0.456735	0.412318	3.66864	-0.497349	-0.164632	1.49218	0.670012
	7.0163	-0.99378	0.575448	0.945383	-0.528613	-0.765864	1.22261	-0.158169
	8.75612	1.13931	0.696977	1.58048	0.588242	-0.0226648	1.00232	-0.0823429
	5.52248	0.308078	0.0496136	3.0445	-1.79646	0.48922	1.43307	0.572581
	8.92031	-0.949972	0.890652	-0.469773	0.861441	-1.61134	0.946338	1.96847
	7.70114	0.318592	0.779696	0.714483	-2.895	-0.827677	0.774199	0.872624
	4.83453	-1.25908	0.232616	-2.45429	0.587851	-2.71819	-2.76428	-0.0877382
	7.55466	1.51557	1.15666	0.790778	-1.29912	0.117465	0.807474	0.37502
	5.54344	-3.74649	0.777806	2.31997	1.2131	-0.270646	-0.449839	-0.519309
	8.35947	0.598365	-2.40314	-1.65069	-1.948	-0.12953	0.479683	1.62352
	6.35303	-1.41447	-1.86783	0.703604	-1.48694	0.0705927	1.04694	0.978323
	7.31292	2.14142	-1.25263	1.12856	-0.455694	-3.49439	1.92684	0.161801
	7.40057	0.78641	1.42709	-1.22147	-0.267425	-1.23693	2.5543	1.10694
	5.90073	2.03683	-1.34773	0.222915	1.07625	-2.06032	0.942047	0.375765
	7.66731	1.09976	0.847983	1.09038	1.57701	0.604491	1.75915	-0.318507
	5.45831	1.3474	0.492128	2.71742	6.27317	-2.95988	-0.490699	1.5323
	7.05418	1.69659	1.21304	1.13927	8.89481	-1.1846	-0.013897	-3.33357
	9.91421	0.0687543	2.08707	-4.3398	4.58078	-2.16435	0.188352	1.62827
	7.0377	-0.560568	-0.479328	0.662328	6.80546	-0.256416	0.472912	0.0741134
	6.47086	1.48864	1.47932	1.81303	4.85962	-1.65115	-0.974553	-2.33398
	8.22892	-3.14998	-0.200875	-2.90466	4.67846	-0.367459	-3.02392	-0.194472
	5.95313	-4.27318	-0.685036	2.80174	3.85952	-0.502997	-0.838003	-1.05502
	5.87539	0.570054	1.91356	1.87492	5.76914	1.424	0.209906	0.0264532
	11.3547	1.81722	-0.592898	2.04039	3.57954	-3.24723	0.372433	0.239902
	9.65606	-0.92755	1.06802	0.109354	4.5578	-5.4787	0.911055	-0.397485
	5.69532	1.98685	-1.797	0.147036	4.58359	-3.96656	0.348582	-0.87372
	7.04064	-0.0193731	1.18092	1.04341	5.78858	-0.0482244	-0.0538621	1.2269
	7.87411	0.11156	-0.60908	-1.64032	4.13641	-0.444021	0.35788	-0.660679
	8.24369	-0.818171	2.64741	-3.03932	4.49729	-1.78842	-0.204805	2.39083
	7.56305	-1.03059	-1.72499	-2.22804	5.15026	-2.44757	0.882573	-0.104554
	7.76765	0.0764575	1.73817	1.73172	5.30851	0.0741785	-2.21379	-1.74471
	9.45835	0.154151	-0.396265	-0.576251	6.23423	0.917097	0.964543	0.239636
	8.14324	-2.1796	-1.65951	-0.882268	3.75032	-1.21414	0.0884998	-0.478548
	6.62409	-1.62383	1.24188	-1.8725	5.08831	-2.47314	-0.109756	-0.89089
	6.60964	1.018	1.3896	0.190883	5.25696	-3.07537	1.51149	-1.60614
	5.68603	0.0309025	1.10376	-0.216398	3.52083	-1.90824	1.94292	-0.0682346
	6.77097	0.684695	1.53101	-1.64015	4.97676	-2.89119	0.299857	0.636642
	10.2661	-0.449606	0.163148	1.16848	4.14745	-3.32072	-1.45334	1.75565
	7.88672	0.22701	-0.530479	0.084474	4.5892	-0.713842	-0.390374	-0.214201
	6.05717	1.00141	0.48828	-0.230835	3.70284	1.7196	-0.621556	-0.366347
	9.45505	-0.699063	-0.394952	-3.18507	5.99705	1.83724	-1.5634	0.132466
	9.28829	-2.52317	0.679894	-0.101597	4.14425	1.35274	-0.0219449	2.38234
	10.4885	-1.67001	0.707997	0.427562	5.84715	0.82318	-1.79185	1.03112
	11.1837	-0.0694914	0.309897	-3.00362	4.67498	0.00917542	-0.763626	0.19799
	6.48727	-1.59928	-0.892281	-0.0231289	3.62728	0.161397	1.91595	0.794844
	6.09733	-0.213371	0.603285	-1.18752	4.64181	-0.160903	1.87901	-1.23723
	5.49651	4.03237	0.479929	-0.24554	4.77624	-2.55355	-3.23786	-1.34339
	7.5363	-2.56425	1.56105	0.193407	4.28907	-0.375856	-0.488908	-0.0490103
	5.59761	-1.83356	1.13938	0.586866	4.15323	-0.138327	0.241255	1.60765
	6.37745	1.02502	-0.302499	1.10373	5.27273	-1.04368	-1.68612	0.502177
	8.15745	-2.43323	-0.119951	-0.968841	6.70133	-0.385535	1.71418	-0.0758577
	7.4096	1.10174	-0.372018	0.519229	0.427319	1.06811	-1.28154	-1.61039
	7.11984	-4.22119	0.618086	0.0858084	1.09364	-0.108577	-1.51453	-0.286782
	7.35586	2.63782	-1.86153	-3.24688	-1.75899	-1.09014	-1.81988	-0.322261
	8.00425	2.13537	-1.78707	0.421602	-0.686281	0.196835	-0.0680307	-1.24423
	9.27819	-3.10312	-0.405899	0.943193	0.372763	-0.437343	-1.72914	-0.598758
	5.9684	2.42726	0.464787	0.606251	-0.0141334	-2.72958	1.61336	-0.0246342
	5.62773	1.75769	0.0606194	1.60061	-2.04726	-0.118517	-0.251946	-0.187641
	7.30051	-3.49962	0.940022	-1.86442	1.21933	0.438878	-2.34014	-0.619396
	10.6115	-0.516092	0.0669592	0.0582203	-0.271675	-0.56787	-0.104769	-0.855708
	5.83902	0.230673	0.334274	-0.093544	0.819423	-0.244831	0.923293	-0.0473621
	4.93274	-1.08146	0.952069	0.888628	0.985082	0.805	-0.92279	-1.64496
	4.5652	-2.19874	1.98133	0.827865	0.246439	-0.150105	0.910839	-1.89267
	5.24954	-0.589102	1.34061	-0.391097	-1.17338	-0.0628531	-1.86548	-0.047348
	4.82915	-1.80107	1.46416	0.322961	-0.114282	1.35297	-0.0371442	0.369727
	5.12653	0.453247	0.109915	0.0521459	0.0395449	0.581396	-0.20328	-1.23167
	4.90569	-3.90607	0.26808	-0.575257	1.18367	0.376721	2.20439	-4.4678
	5.6284	1.99755	0.746388	1.86837	-2.25492	-0.325904	-2.14655	-1.2564
	4.80659	1.19926	2.18528	5.59419	-1.76205	-0.605255	0.741009	-2.5996
	3.92143	-1.73252	1.23704	2.36029	0.352762	-0.171899	-0.385235	-0.164211
	5.64926	1.31212	1.69858	2.03109	-0.226864	0.47449	0.849489	-0.22735
	6.64665	-0.614853	1.32412	2.17993	0.310585	0.0575944	0.317056	-2.39982
	5.50414	1.91289	-0.435898	-1.86022	1.64797	-0.306985	0.33635	0.0460417
	4.38693	-1.6725	2.44914	0.14353	-0.818086	0.15564	0.00966267	0.32163
	5.38006	0.889258	1.23805	-0.884369	0.35952	-1.73159	0.587818	-3.31168
	9.9572	-0.205337	1.35207	-2.84169	1.65328	1.74026	-0.175937	-2.36462
	6.35239	1.64119	2.51836	-2.1238	-0.0178306	0.612854	0.0937324	0.680733
	7.27256	-0.466899	1.69792	0.551072	-1.22316	-0.87229	-1.96464	-0.617635
	5.25135	-1.96465	-0.85384	-0.0880888	1.53116	-1.30114	0.348134	-0.185736
	7.62351	1.34105	0.492558	-0.19599	1.69369	0.300886	-1.23832	0.213683
	5.04265	0.51036	1.18245	-0.45717	0.163406	-0.584031	-1.20651	0.516719
	6.91596	1.13477	0.156073	-0.194299	0.613147	-2.69112	-1.04832	0.397597
	5.43697	-0.448635	1.1473	-2.125	1.11051	0.530185	-0.380002	-3.04271
	5.13574	0.255091	0.962809	-0.805029	-0.811873	-0.152057	0.101199	0.758544
	5.50608	1.74327	2.50837	-1.42069	1.09511	-1.15308	-0.37072	-0.737878
	5.68634	0.513024	0.477456	-0.844268	1.11387	-0.194861	0.505083	1.59695
	7.10672	0.13316	0.486611	0.84024	-0.158407	-0.531984	1.69244	-1.61702
	5.69153	0.92168	0.566729	2.3344	1.98127	-1.0651	1.09471	-0.288584
	8.36096	0.277994	1.87271	3.82576	0.693468	-2.28771	-1.66428	-0.0714663
	7.74858	0.615586	-0.204597	-2.09749	0.883702	-1.7837	1.22041	0.587202
	5.35161	-1.82507	0.13357	1.79321	-0.0638904	0.707837	-1.73434	-1.48043
	5.55689	0.59431	-0.955068	-0.630372	-3.47887	-1.15703	0.637962	-0.274935
	5.39823	0.149368	0.784202	1.55662	-1.33742	-2.15146	0.927655	-0.269672
	5.99039	2.29273	0.950541	2.90372	0.273444	-0.0400914	0.0141901	-0.00629761
	5.74163	5.06168	-0.0623653	-0.356028	-1.08742	-0.705631	1.90353	1.23243
	6.01919	6.46669	-1.07037	-2.7385	-0.0327982	-0.00192721	2.18925	-0.0425367
	6.28583	3.97132	1.76889	-0.516718	-0.0676513	-2.34364	1.93792	-1.15036
	6.05774	6.58367	0.482214	-1.84932	1.29142	-1.59065	1.19635	0.282755
	5.23127	4.65457	0.457099	1.55326	-1.18885	-3.26265	0.366002	1.75851
	6.76539	5.17534	1.22458	1.89339	2.06238	-1.89069	-0.919176	-1.6807
	6.93029	6.80395	1.44212	1.80083	-0.175996	-1.39586	1.80759	0.976938
	8.66978	4.85875	0.307324	-4.08497	-0.752377	-1.80332	-0.296169	0.914635
	5.51495	5.11929	-4.96937	0.918372	1.28499	-2.20066	1.05007	2.61595
	4.63067	15.2278	0.893298	-5.46735	1.21799	-1.63193	0.240995	0.52598
	8.44933	11.3839	2.02497	0.962615	1.04645	-1.64495	-3.86258	-0.490657
	6.98367	10.7732	1.55191	-2.38818	-4.27298	-0.590853	-0.323282	0.654457
	7.76875	10.8696	0.488329	-2.46922	1.63853	-0.0454538	0.532481	1.22364
	6.42785	14.172	0.648687	-3.45612	-0.142172	-0.210692	-0.216326	-0.333655
	6.91468	9.58765	-0.261111	-2.62582	-0.513649	-0.187489	1.81446	0.0691347
	4.359	6.52924	1.94781	-1.43009	-0.846283	-0.0788976	0.969486	-0.521445
	4.98476	7.83576	1.03092	-0.919916	0.535505	0.571229	0.287361	-2.85406
	5.69267	8.87956	0.64666	-3.5837	-0.323726	-0.0140037	0.200022	-0.631593
	5.83833	7.97627	0.505861	-0.446751	-3.32513	0.130745	-1.45315	1.17824
	4.48943	10.0288	1.62219	-0.168007	-1.37811	-0.426647	-0.603972	-2.81449
	5.6955	10.1737	1.73818	-0.969248	0.761631	1.08095	1.98838	1.7992
	5.26441	32.2374	0.56524	0.681277	0.78058	-0.795561	0.65394	-0.768125
	5.7468	8.71473	1.09559	-0.902486	-1.20572	-2.31009	0.77853	-2.93878
	6.26853	6.1174	0.686566	-0.276234	-0.0803389	-4.41185	0.892325	0.525848
	7.03214	6.73478	1.18386	0.242132	0.945601	0.408189	2.20881	-0.00181285
	4.46907	14.1548	0.911886	-2.6389	1.25276	0.559638	-0.0262833	0.578308
	3.29645	6.126	0.827274	-2.80338	-0.168481	-3.97481	1.59972	-3.27052
	5.56552	11.4868	0.0672469	-0.133404	-0.548604	0.0166062	0.648927	2.53988
	4.93859	5.15257	-1.35488	-2.19583	-2.70213	0.191139	0.481479	2.96163
	5.13033	7.14603	1.71819	2.00034	0.819863	-0.929204	1.08142	4.40875
	5.07944	6.99887	-1.05656	2.14363	-0.854183	-1.3277	-0.451736	2.52061
	4.43396	4.41244	0.696329	-1.50136	0.213364	-4.39985	-0.483935	3.43412
	4.01511	9.50162	0.782065	-1.56535	0.457297	-0.347619	0.0830449	0.930801
	4.66787	8.97143	-2.07781	2.33991	0.368887	-0.122769	0.918535	2.27711
	4.45511	6.93902	-0.477796	0.979852	0.75904	1.73102	0.791989	1.51414
	5.60043	12.563	-2.93742	-1.14942	0.962477	-1.06662	0.454905	-0.524401
	5.1869	8.58178	-3.7904	0.197425	-0.767321	0.846588	0.830329	-1.23755
	4.80191	9.7388	-0.450666	1.2122	1.65328	1.82351	1.66682	0.211024
	6.01509	9.97743	-0.405743	0.00419425	0.984396	-0.52306	0.816956	-3.26179
	5.54071	10.6914	1.81975	0.472658	0.944886	2.58679	-1.27556	2.66837
	4.76452	8.29802	2.14841	-4.42467	0.255536	0.282183	-0.687943	1.68365
	4.79738	6.94768	1.65846	-1.7564	2.53554	1.57721	-1.13555	0.742223
	4.58602	8.12201	1.50786	0.237639	1.73131	0.936671	-0.30287	0.925181
	4.69359	19.3614	0.488535	1.12214	1.5806	1.59233	0.101943	1.29807
	5.521	-1.41605	0.0129508	-1.41884	1.91433	2.36691	0.557288	-0.0790843
	4.52114	0.919692	1.16828	-1.45033	0.709012	1.44932	1.84651	1.86796
	5.94731	0.272247	0.387871	-0.129042	3.19007	1.68623	1.7766	-0.723552
	6.02939	3.5004	2.80374	0.639703	1.49637	-0.796175	-0.285826	0.589448
	5.48366	-0.0186751	3.00952	-1.06662	3.7661	-0.0648649	-0.461391	-0.743934
	5.41805	-0.297204	3.98765	0.187192	3.94098	2.26207	0.582322	0.821951
	3.85158	0.614789	3.26717	1.69636	3.2502	0.720475	-1.25431	0.337297
	6.82943	0.738882	3.25192	0.731801	3.53158	0.224407	0.467301	0.0589797
	6.29664	-0.941042	-4.37115	-2.28105	3.44415	-0.546322	1.41677	-0.0505317
	5.23896	1.09333	-2.23113	-1.27947	4.22918	-1.38003	0.0213496	1.8195
	8.32006	-4.60968	-2.16052	-0.715321	3.33031	0.639641	1.29996	-4.37695
	4.75679	-3.99144	-1.65965	0.151895	4.59793	2.25204	0.147202	1.2157
	6.30504	-0.891083	-0.518982	-1.46404	2.84462	1.62068	0.606704	-0.443036
	4.31957	-1.73921	-0.549984	-0.361769	2.92136	1.51167	0.612858	-1.16889
	7.76239	-1.98749	-0.464356	-1.04303	3.73056	1.45462	-0.884527	0.424987
	0.259709	2.26429	-1.81891	-2.26483	3.27609	2.90694	1.23776	-2.47314
	-1.36	0.362831	0.0460242	-1.13015	5.26026	0.657602	2.34771	-1.88356
	0.179416	-0.267314	-1.14374	0.546184	3.82665	0.420621	0.574609	-1.89033
	-0.312603	-2.12224	-1.43804	1.34957	2.94025	-0.0941442	1.08828	0.489782
	0.917454	0.90174	-2.96604	1.27422	4.92533	-2.83025	0.490436	0.558981
	0.836426	0.905529	0.359749	-0.768449	2.52994	-1.0355	0.584715	-3.24643
	1.26697	-0.252606	0.0566731	0.612009	3.00871	-0.149402	2.08477	0.161241
	0.256272	0.631741	0.516896	0.412657	-2.47039	-1.00133	1.1419	-1.52915
	-1.02184	0.293426	-0.0529169	1.01408	-0.516876	-0.651654	-0.633571	-0.0614207
	0.579553	0.155262	-0.416534	-0.971172	-1.31198	-0.0935551	1.86174	0.357104
	0.554604	-0.562382	0.52031	2.15199	0.963272	-1.44835	-0.603106	0.456951
	0.0695265	-0.938123	0.0441992	1.65661	-0.631018	-2.09826	-1.93511	-0.807631
	-0.0266963	-1.16437	0.533857	0.527097	-0.198038	-1.81984	-1.30403	0.995739
	1.53626	-0.9408	-0.835554	1.4697	-0.753887	-3.4285	-3.71435	-1.3681
	-1.76814	-2.17317	1.66661	-0.254085	-0.770806	0.0241862	-0.00217069	-0.745985
	0.245591	0.703715	-0.735088	1.11351	-0.339888	-2.6514	1.32791	0.496285
	0.32365	-1.18354	0.405528	0.275639	-0.533147	-1.23029	0.23484	-0.381401
	-1.24769	-0.416818	-2.35598	0.879345	-1.5912	-2.58567	-3.03152	-0.556418
	-0.27757	-2.60419	-0.991848	1.22913	0.654021	-2.15943	1.06806	-0.157098
	-0.779234	-0.41778	0.930805	0.393748	-2.38933	-4.49184	-1.28335	0.784501
	-0.379414	1.18338	1.7467	0.487743	0.846359	0.298615	1.25706	1.88812
	-0.753866	-0.485242	-2.01643	0.684403	0.155424	0.529874	-0.430883	1.07147
	0.142925	2.7602	-0.0751516	0.688707	-0.16489	-2.03871	0.278877	0.434577
	-0.0179011	0.958618	-2.16859	1.17893	0.944961	-0.610501	0.233152	-0.643386
	0.219087	0.669858	-0.565426	0.690687	-1.69935	-1.07596	-0.487513	-0.139861
	-0.0939409	-1.36433	-2.98632	2.14485	1.04357	-3.50514	0.842616	-0.95873
	-0.239596	-0.470619	-0.585355	0.290996	0.0310554	-0.405278	0.0120453	-2.89235
	-3.0928	0.743444	-0.0879068	0.80406	-1.45782	-0.701578	-0.700303	-3.44908
	-2.51225	1.00946	0.574691	1.01527	-1.24987	-1.51759	-1.21248	-3.12075
	0.847258	0.0416761	-0.980517	-1.44865	0.54608	-0.367732	-1.18971	-1.73483
	0.567731	0.304808	0.487064	-2.71972	-1.12666	0.00706202	-0.327976	-2.366
	-1.54019	-0.0829629	-0.245194	-0.326948	0.357414	-0.0771684	1.08184	1.29043
	0.256578	0.686273	0.56488	-0.35483	0.268089	-0.346434	-6.73518	-1.21614
	0.969439	1.83514	-0.379737	0.291397	-2.62546	1.21683	0.284725	-2.28819
	-0.299956	-1.43157	-0.491833	2.27734	0.052372	0.00498594	2.01501	-1.20776
	-1.15692	0.892763	-1.60829	0.532775	-0.394375	0.928941	1.2552	-0.802809
	1.0598	1.04339	0.824206	1.57591	0.420979	-0.0632887	1.28694	-5.3459
	-0.0953313	-0.97186	1.22491	1.54541	-0.316236	-1.02526	1.7882	1.49414
	-1.97421	0.775631	-5.87276	-1.38133	-1.20386	0.42803	3.12881	0.503897
	1.0095	0.38239	1.02442	0.740768	0.088166	-1.09291	1.97681	0.558492
	-0.868264	0.442668	-0.180476	0.792201	-2.17178	-3.65	1.1333	0.269245
	-0.620725	0.301836	-0.76442	-1.813	-2.57656	0.587288	0.957332	0.287178
	-0.0545991	-0.314996	0.369924	-2.96824	-2.17095	-3.88935	1.60615	0.28035
	1.33397	2.93554	-0.542152	-2.75512	0.198744	1.41918	-0.525954	1.12776
	-1.97389	2.51742	0.618686	-0.472331	1.48958	-1.10696	0.182867	-2.40379
	-0.169078	1.64498	1.95211	1.42645	-0.977122	-1.10323	0.706033	-1.9798
	1.26553	-0.380561	0.146293	1.16585	-1.09291	-4.45292	0.588102	-1.04646
	2.37988	2.38003	0.547724	-0.136977	-4.48255	-1.25555	0.625609	-1.68309
	1.00783	-0.399102	0.635523	0.0829746	-4.01973	1.23998	0.454713	0.327668
	1.68154	-0.0796706	-1.52105	-0.00194472	0.0134083	0.104925	1.30349	-2.65561
	0.145583	-5.12435	0.0498447	-0.0474085	1.13939	0.32402	0.609029	0.365804
	0.0436061	0.323055	-2.93248	-2.38052	1.31763	1.03518	-0.989073	0.582715
	0.386492	-0.489897	0.816256	-0.185837	-2.66888	-1.2261	0.608167	0.144644
	0.0362307	0.413796	-0.807403	0.422049	0.312861	0.21575	0.406076	0.718898
	0.33115	-0.0399423	-1.7488	-1.31541	1.03558	-2.26227	-0.101638	-0.782041
	1.37564	-0.400421	-0.295695	-1.4494	1.63813	-0.0738454	-0.638606	-0.583314
	-0.231622	1.03312	-0.0979972	0.307711	1.45783	1.28688	0.446874	-0.622145
	1.40091	0.823844	-4.81254	0.552359	0.980381	1.62063	-1.07	-2.81421
	1.72189	0.517737	-0.680582	-1.40264	-1.61781	-0.47139	0.630292	0.0345516
	2.32821	1.09919	-0.686168	0.0227923	1.78524	-2.03469	1.37423	2.63826
	-1.02703	2.23616	0.815284	1.21579	2.11386	1.60316	1.19263	-0.916744
	0.56498	-0.595879	-0.275232	-0.369496	0.705557	-0.327314	1.21871	0.0873882
	-1.43731	-3.60635	-0.942738	-0.457716	0.802218	2.09623	-2.63292	-0.42584
	1.42461	3.43715	-1.6526	-1.93963	2.34211	-0.306119	-0.0239891	0.290713
	-0.00346103	1.22901	-2.09835	-0.0672713	-0.365837	-1.01955	-0.606544	-1.84814
	-0.0400026	1.11626	-2.1751	0.337546	-0.362099	-2.00265	0.0326199	-0.374972
	-1.85416	2.76873	-3.80125	0.907112	-1.78156	-1.67496	-1.02273	-1.48258
	1.48798	0.756901	-0.501325	0.286725	-1.90949	0.600464	-0.603727	2.53056
	-4.84123	-0.248835	-1.14902	-1.17548	1.34807	0.790663	-1.95499	4.00883
	-4.18132	-3.02719	-0.725018	-0.0460793	0.0814417	-1.25121	-3.88545	4.11193
	0.802926	-0.544996	-1.67071	-0.290059	-0.885879	-0.658155	1.13317	2.49264
	-1.82233	-1.05884	-2.18709	-1.00216	-0.944778	-0.0672928	-2.02723	2.76234
	-0.233158	1.71669	-1.26956	-1.00413	-1.76006	-1.95188	-2.02715	2.03989
	-2.25135	-2.04615	-0.43549	-4.22154	-2.58502	0.738921	-0.0311927	0.109512
	-3.77564	-0.501404	-0.217183	2.08077	-3.14063	-0.198948	-0.968235	1.59554
	-3.00356	1.7557	0.543067	-0.102255	-0.0595503	1.85873	-1.61256	-2.62306
	-5.46392	0.361509	0.321829	0.0189185	-0.13818	-2.76668	0.0158214	1.19883
	-1.74508	0.853896	-2.9068	-1.98775	0.238215	-0.24549	-1.10393	-0.730538
	-2.15126	-2.09794	-2.76279	1.88067	0.22406	-1.36401	-0.281245	-0.762036
	0.469424	-1.16895	-0.769174	0.372516	1.7108	-0.591606	-1.45031	1.20823
	-2.08187	-0.56535	-1.2241	-1.63754	-0.814816	0.753576	-2.44268	0.980787
	-4.25641	1.15394	0.761048	-1.05222	0.981085	0.646681	1.12127	-2.57157
	-0.297113	1.78238	-1.94083	0.422632	-0.364478	1.75462	-0.267642	-1.41609
	-0.726732	1.82261	0.46064	-1.1017	-0.753164	0.611674	-1.72719	-0.45815
	1.36888	1.34968	-1.73056	0.980187	1.65078	0.244133	0.133353	1.11911
	1.63626	-3.66563	-0.189687	0.539281	0.533434	0.244399	-2.22147	1.04407
	2.72701	-0.942157	-0.333075	0.706067	-0.444996	0.258959	-3.75343	-1.11983
	1.3802	0.912082	-1.0574	-0.546733	1.11309	-0.342891	-2.61588	-2.68346
	2.89223	-0.700272	2.1675	0.729933	0.840331	0.0349378	0.298086	1.47559
	0.0422495	3.61139	-3.09764	-1.91475	0.294643	0.474624	-0.808401	-1.67667
	1.1617	0.402573	0.300479	-0.480512	-0.438108	-0.379476	-2.81341	-1.40901
	1.77524	1.3328	0.341978	1.51216	1.22235	1.75749	0.657067	0.741003
	-3.54977	2.41253	-2.28965	1.24781	-0.521329	-0.0671069	0.722223	0.409438
	1.80657	-2.31192	0.57756	1.05431	-0.944645	-2.03723	3.47572	-0.340594
	1.71457	1.19874	-0.886876	-0.26184	0.412075	-0.754712	1.85976	-2.01874
	0.932183	0.206245	-0.70627	-1.0714	0.604524	-4.04858	1.0371	0.0107313
	1.31175	0.191738	-1.78179	0.376572	0.0982606	1.07148	1.93043	-1.19923
	-1.05961	1.49828	-2.51251	1.26486	0.603514	-0.491017	2.35801	-0.829608
	-3.28272	0.625085	0.602668	1.15137	-0.340565	1.14836	-2.97895	-2.77275
	2.43219	-2.8924	0.497391	-0.532801	-2.0626	-0.31701	0.58741	0.803288
	-1.02833	0.176884	2.34449	-0.205333	0.670651	-0.879178	-0.187857	-1.11993
	-0.159044	0.889803	0.575139	-1.10878	0.57681	-3.27243	1.34452	1.59765
	0.411119	-0.926162	-0.678358	1.44505	-0.867455	1.60723	0.164007	-0.0427892
	1.76159	-0.922431	0.302329	0.381075	0.75989	-0.776571	0.282058	-1.79472
	-0.613128	0.915381	-0.613727	-2.1206	-1.1787	-2.54218	1.8084	1.0669
	-2.94842	0.686313	-0.138466	1.48881	-4.44586	0.623407	2.1035	0.630412
	2.02919	-0.563122	2.026	0.755206	-0.487707	0.418009	0.208464	1.04299
	-2.41505	0.544295	-0.18704	-0.5805	-2.21924	-3.20358	-0.130443	0.123877
	-1.32302	1.12827	-0.582573	-0.654612	-1.6845	0.765554	-1.63509	-0.406244
	1.12073	-0.234233	0.145026	0.015206	-0.815525	-0.2783	0.883648	-1.52237
	-1.91021	0.931198	1.07508	0.718467	-0.611196	0.450157	2.26309	-1.47224
	-2.89984	-0.071046	-0.154723	-0.144458	-0.887604	1.03761	-1.84981	0.629212
	-3.61019	0.201314	0.290997	0.270502	0.585381	0.249312	1.45195	0.0395623
	-1.65173	0.407042	0.207893	0.0783333	1.1283	-1.85346	-1.45467	0.193103
	0.492244	0.698706	0.432125	1.32271	0.93615	-1.85283	1.04746	1.66826
	0.649559	-0.752741	-7.08766	0.332157	-0.072611	-1.00131	-2.44108	0.108426
	1.88762	1.61399	-0.034829	-0.0941721	-1.62474	-1.20231	-1.90396	-2.03066
	2.86221	0.393152	0.658601	1.34821	-3.77768	1.16473	1.24262	0.471864
	0.782779	1.91679	17.8701	-0.256895	-1.01142	-1.02909	0.334411	1.24623
	1.88666	0.258064	0.142052	-0.0422734	-0.420679	0.296135	-0.189817	0.17185
	1.23342	1.76881	1.58708	-0.280294	0.902606	-0.886869	1.49907	1.37962
	1.37745	1.05519	-0.116975	-1.24487	-0.546745	-4.00223	-2.41971	1.90069
	1.66348	-0.360029	-0.175506	-0.334215	-0.531849	-2.69961	1.50446	-0.0715508
	0.726879	-1.10455	-0.14859	0.90538	-3.2974	-0.114233	0.782862	0.300117
	0.766363	0.932923	1.45795	0.671819	-0.476178	-3.62825	0.264232	-1.92577
	1.12155	0.368463	0.182482	-1.10279	-1.47228	-0.113158	0.281501	-0.315556
	1.89302	-0.229633	0.688359	0.0762933	-0.309705	0.695303	-1.472	0.967387
	-0.988256	-1.32891	0.299076	-1.68385	0.710201	0.714933	0.833347	-0.987414
	3.31878	-1.03156	-0.828856	-0.940287	2.60181	0.035934	2.565	-1.76734
	0.788907	-2.31819	-0.262653	-2.98789	0.747227	0.242832	1.12366	2.3571
	-0.786697	1.37677	0.335559	-0.455351	2.15492	0.297411	1.13517	2.8203
	-0.12855	-1.83517	-3.98901	0.9775	-0.480342	0.417084	0.190024	1.92071
	-1.24848	0.160844	-1.78323	0.653866	2.2689	-2.23603	1.52565	1.00999
	0.350701	-3.49007	0.152767	-3.508	0.149847	-2.16624	-1.2703	-1.62934
	0.421706	0.339425	-1.9837	0.479938	0.361648	-0.951015	2.21424	0.423827
	-1.74806	-0.654664	-0.0467454	-0.576833	2.04135	0.469296	1.37341	2.51632
	3.07766	-1.83622	-5.03939	-2.39538	1.76967	0.0881096	1.50712	-0.0247783
	-0.731525	-0.542225	-0.995052	2.70091	-0.814837	0.334168	0.716198	0.75915
	1.17544	-3.46798	-1.1073	0.290033	0.710765	-2.21634	1.70369	-0.447611
	0.889604	0.317933	0.291593	0.376407	0.592684	-0.359045	1.18359	2.19613
	-0.0195706	-1.13277	1.5737	-2.15921	5.33905	-2.19322	0.273991	0.0502048
	0.967316	-0.315041	-0.346358	0.736093	7.10504	-0.777554	-0.554942	-1.65971
	-0.654324	0.884557	-3.34574	0.113331	5.5959	-2.20177	2.61706	-1.50787
	0.563563	0.513936	-1.86928	-0.159338	6.53032	-0.38562	0.876748	1.47885
	0.547663	-0.498122	-0.742569	0.965466	5.36932	-1.1538	-1.07372	0.435706
	0.650002	1.47724	-0.87843	0.0240409	6.12382	-7.24166	-0.407976	-0.993192
	1.26724	0.192509	0.394489	-1.28161	7.93717	-0.597265	1.5471	0.23537
	-1.16448	0.164477	0.128214	0.358928	6.37496	0.108944	1.50146	0.493911
	2.16869	2.70878	-1.11712	1.38899	6.70294	-2.75706	1.07797	0.209841
	0.985948	-0.658102	-1.15831	0.31597	6.72393	-0.870335	1.47094	-1.29043
	-0.103971	0.786166	-0.891373	0.912042	9.63313	-3.1678	1.57296	0.383889
	-0.247313	1.07055	-2.59826	-0.210124	6.11302	0.256551	-0.708991	1.16466
	2.30107	-0.293281	-0.0853364	0.0896875	8.29449	-1.09705	1.16351	1.89441
	0.812841	0.0261514	-3.3099	0.700414	5.58882	0.206258	-0.790152	-0.0533081
	1.64322	1.3966	-1.45048	-0.342966	8.58988	0.320009	2.12596	0.504161
	0.475181	0.689456	-0.99686	0.356167	6.01533	-1.04791	2.65017	-0.027919
	0.423792	-0.294591	-0.851661	-1.33633	6.16926	-1.4338	1.60705	-2.15016
	-1.64302	-1.57658	-1.70098	-0.225495	7.98468	-0.861324	-1.88435	0.52786
	0.854529	-1.09911	-0.942189	0.729056	6.22634	-0.79083	0.308843	-2.38813
	1.13196	0.316937	-0.995267	-2.60502	7.49925	-1.42174	-3.19485	0.405322
	-1.58856	1.23156	-0.134954	-0.905374	6.24657	0.242309	-0.0499627	0.663167
	-1.49721	-1.32329	-4.01573	-1.17528	6.70174	-0.529161	-1.67467	-0.117647
	-0.359609	-0.0448648	-2.25053	0.696063	7.79629	-2.14537	1.32072	0.0949748
	-0.126732	0.718025	-0.567874	0.147848	6.56895	-0.543597	2.23626	-0.0114598
	-1.69544	0.492093	-0.779008	-1.10473	11.3153	-0.511344	1.03376	0.446449
	1.16488	-1.19962	-0.173854	0.474348	5.60004	-4.95435	-0.109041	0.0419703
	-0.343761	1.27745	-3.34791	-1.84609	7.48937	-1.64754	2.24614	0.108856
	-0.00942591	2.1848	-0.100345	-2.93371	8.11124	-0.486842	0.520854	-3.51426
	0.414845	0.722451	0.0160985	-0.149827	5.61314	-1.92803	0.699386	-0.153278
	0.172977	2.36266	1.32999	-2.05753	7.48413	-0.0252398	-0.193111	2.35789
	-2.00497	0.660609	-0.29525	-1.58633	11.0207	0.178964	2.18301	2.9327
	-0.23932	0.315768	-0.157041	0.261112	10.6417	-0.713718	1.17134	1.34436
	0.141847	-0.800902	-2.7246	-1.68147	8.3714	-1.24111	2.37585	1.85725
	0.059335	0.0878944	1.74982	-0.540452	8.23444	-0.0537287	3.36697	-0.790391
	-1.4647	-0.681186	-0.344158	-0.0169963	7.70223	-3.25602	1.5664	-1.74318
	2.68953	-1.12203	-1.49355	0.112637	13.022	0.411811	1.28394	0.192549
	0.27091	-0.201	1.58754	0.33577	7.71081	0.0578196	2.31522	0.781035
	-0.253031	1.84813	0.102549	-0.319935	8.64184	1.54327	2.96782	-1.46765
	-1.68208	-1.04595	2.10758	-1.23077	6.60415	2.35163	2.25584	-0.605959
	-0.734541	1.60162	0.524208	-1.02642	7.8474	0.648778	2.42269	-0.368446
	-1.50882	-4.84492	1.77719	0.349572	7.79038	1.52296	2.21862	-0.801327
	-1.95568	2.34591	2.49101	0.270829	9.48662	1.34958	-1.1628	-1.1956
	-0.937772	0.128903	2.07528	-0.217575	10.0821	2.77304	2.35333	-1.0097
	-0.822863	-3.60137	-0.534892	0.161566	8.61563	-0.766514	0.99631	0.094169
	0.373103	-3.36037	-1.62464	-0.720875	6.51236	2.04343	2.66792	1.09518
	0.165204	-3.88273	1.62652	1.72857	10.6168	0.240372	2.1748	1.48223
	1.15895	0.732022	-5.65426	0.549255	6.27074	-3.31066	1.77818	1.20376
	2.07064	1.64981	1.29754	-2.58783	6.86927	-0.918861	1.84312	1.24109
	0.329754	2.15755	-0.0272662	0.355158	6.8608	0.287295	3.06265	0.751487
	0.748925	-4.28728	0.704612	1.68747	7.21476	-0.0757348	1.53535	0.532872
	1.5216	-0.692669	1.86072	-2.3255	9.2085	-0.94195	0.238075	2.203
	-1.38388	0.459067	1.8784	0.475398	5.72958	-0.555558	1.33238	1.36941
	1.38376	3.139	0.876625	-0.155112	9.0137	-5.40998	1.73721	-0.667758
	-0.637702	0.240889	1.85498	-1.51055	10.3338	1.09803	2.8859	0.444923
	0.963757	1.5633	0.635394	-1.27957	8.79862	0.823852	-0.345903	2.29874
	-0.371421	2.19657	0.987561	1.17363	7.99431	0.696644	-1.02154	1.8308
	2.03099	0.138488	1.17677	0.393217	7.20163	0.676202	-0.192296	0.525881
	2.68948	1.88691	1.58519	-0.0297701	13.5377	-1.12746	-0.052921	0.599608
	0.112496	1.88193	1.345	-4.40526	7.06539	1.97919	-2.06981	1.54901
	1.70019	-1.17961	-2.05948	0.602656	7.50397	-1.2351	0.987975	-0.0231729
	0.959498	1.009	-2.47681	0.310399	7.43813	-0.141928	-1.26347	0.527122
	2.17933	0.247193	1.15543	1.29961	7.88235	-0.444802	-0.639645	-0.977926
	0.278211	0.0844758	-0.102423	1.17206	10.1978	-0.960495	0.99642	-0.116315
	1.9176	-1.31184	-0.767568	-0.0334014	8.78096	0.24363	0.403137	-0.422978
	-0.730051	-3.63364	-4.64971	-0.29716	10.8521	-1.34152	-0.217683	-0.339558
	-0.780087	-0.941926	0.464398	0.558473	8.03919	-0.798112	1.24541	-0.484473
	-2.7839	0.977304	-1.18227	-1.8534	7.03906	-0.75399	-0.662953	0.795352
	0.836234	-0.641941	3.16855	1.09391	11.653	-0.974698	-0.0287771	-2.41178
	0.871089	2.00822	0.836619	0.490626	9.689	0.211374	0.144328	-1.64384
	-0.382744	1.7364	0.513612	1.1219	5.84688	1.18436	0.549606	-3.36228
	0.303068	0.571325	0.126246	0.608263	7.61325	-0.868752	-2.05121	0.436292
	2.90197	-2.19989	1.15765	2.25736	9.68931	0.919456	0.459274	-1.14537
	-1.48874	0.828274	-2.27154	-0.000191895	8.56398	-0.481338	0.720914	0.950673
	3.09568	1.80728	-0.0535533	1.3936	6.38822	-0.779394	-0.150308	1.56841
	0.443191	-0.843924	-2.52906	0.724253	8.23945	0.307575	0.67757	-0.803886
	2.53234	1.83464	-5.99935	1.60191	6.89208	-0.325334	1.23019	0.357785
	1.75801	0.0311947	-1.20658	1.25688	7.59999	1.4136	0.355607	-1.52893
	0.538409	-3.996	0.108298	0.593667	8.90262	0.731271	1.41432	2.08668
	2.48732	2.22418	2.45429	2.27241	6.62374	0.650431	0.264325	0.463176
	1.2935	-0.727479	-1.7895	1.18333	8.89545	0.531047	1.14139	1.13207
	-3.88335	-1.43842	1.6926	-1.65789	-0.472568	0.614307	-3.10713	1.22211
	-1.58792	0.575548	1.81102	-2.51276	-0.132489	1.78527	0.0790929	1.11742
	1.68623	0.812852	-1.49643	0.624283	0.558162	0.996993	0.0219993	1.052
	-0.614294	1.8482	1.66649	-0.716017	0.875112	-1.48676	-2.33816	-6.23283
	-0.414841	-0.276916	0.771774	-1.82078	-1.36449	0.774221	0.384973	0.796653
	-0.754239	-2.42813	0.866494	0.0769329	-0.229165	1.46625	0.368033	2.06673
	0.493615	0.608161	0.704374	-1.13329	0.297219	0.106702	-0.967183	0.931726
	1.81904	-1.21131	1.49007	0.248391	-0.0530408	0.137917	-0.641563	2.02837
	3.97317	-0.620069	0.918433	-1.67069	-0.844897	-2.21394	-1.63963	0.154768
	1.27186	0.724334	-1.27321	-0.505416	0.00807593	0.871795	0.237871	-1.46233
	1.89328	2.68134	0.53459	-2.72306	0.340652	-0.750277	2.81685	1.2004
	1.16972	2.91204	1.8039	-1.71027	0.670218	0.684699	2.49629	-0.649304
	0.744939	-0.192238	0.0448271	1.45476	-1.81445	-0.258535	0.80496	1.09957
	-1.07943	2.37118	0.908392	-2.91208	2.78596	1.43128	1.64238	2.24765
	1.21084	0.598217	0.627148	-1.36892	1.56335	0.289844	1.93818	-2.19609
	-0.325657	-3.05208	1.70292	1.60331	-0.279718	0.859098	0.363324	0.296789
	0.422919	1.04684	0.556073	1.23688	1.29474	2.14232	1.69668	-0.464393
	1.99178	1.52715	1.77521	0.996143	0.623851	2.23591	1.3242	-1.32504
	0.790023	-0.0168944	-1.11758	0.632474	1.35026	0.461183	0.224561	1.08814
	2.37104	0.0116112	0.924335	1.55606	0.268479	0.321597	0.268739	0.388778
	-1.39462	0.75564	2.23008	0.142465	1.33826	1.51521	2.42145	1.47153
	-2.49803	2.22174	1.56389	0.623463	2.12971	0.726333	1.24294	-1.31745
	-4.03822	1.25057	-0.0897841	1.95442	1.64706	0.0779084	2.72547	-1.00043
	-1.52872	1.14817	1.30617	-0.179027	0.540739	-1.96651	1.53784	1.09876
	-4.2205	3.12342	0.378393	-0.297689	0.765167	-0.251918	2.93848	0.0966225
	-2.45995	-0.726076	3.04865	0.465432	-0.285824	1.79895	2.8822	-0.0688382
	1.75184	0.14653	0.270774	2.39039	1.06154	1.45333	0.294421	2.62534
	0.335333	3.95033	1.92205	-0.300637	-0.232182	0.837815	2.11573	-1.4142
	1.42305	0.0924449	1.01066	-0.0406448	0.454532	1.7871	-2.62222	1.46431
	0.7789	0.749606	0.22594	-1.53853	1.30908	-0.59231	0.85813	-0.317038
	-0.501879	2.92076	0.0770181	-2.24439	0.863326	1.21747	2.71019	-0.365336
	0.237427	0.220691	0.579444	-0.856561	1.35098	0.174231	0.656471	1.60278
	-1.76593	1.57935	2.45952	-0.448892	-0.147971	1.28052	0.110759	-0.0396912
	2.08795	-0.682798	2.15415	-0.906222	1.55968	-0.0340778	0.572196	-0.028718
	-1.69429	2.39389	0.673358	-1.46777	-2.6554	0.0433795	-1.36646	2.0635
	2.17328	3.71822	1.27901	0.866333	1.60003	-0.162429	-0.800211	0.284094
	1.33499	-0.260308	-0.18365	1.69397	1.55728	0.275843	-1.82104	1.14089
	-0.706366	1.00884	1.80243	2.04042	0.212468	1.6837	-1.71672	-1.61834
	-0.533833	-1.11814	0.373005	2.28165	0.463082	-0.737749	1.18997	-1.52473
	-4.15751	0.732213	0.259891	-0.250203	0.481083	1.65455	-0.36155	-4.37229
	0.122578	2.16304	0.483409	1.04923	0.776258	0.438399	1.02116	-0.0486949
	-0.11639	1.38181	1.35989	1.04545	-6.67181	2.67917	1.29147	-3.53963
	-0.635099	1.96128	-3.03913	1.62841	-5.11462	0.0517668	-0.935801	-1.63111
	0.149197	-1.33977	-1.20944	2.68682	-0.518611	0.0151553	0.0558146	0.492837
	0.278269	-0.679854	-1.31883	0.526258	-0.845315	-0.127192	0.448395	1.27748
	-0.495986	-2.21569	-2.4379	0.367471	-2.54154	-1.42005	0.714171	0.592661
	-4.85274	-1.48938	-1.59887	-0.090664	1.05171	0.686384	-0.127938	1.43603
	-0.771944	1.71514	-1.90196	1.23679	-1.65244	0.278991	0.153604	1.15758
	-0.0492048	2.35285	0.831377	1.59307	-0.802956	2.52296	-4.87039	-0.207577
	-0.12889	0.0195522	-0.475314	0.732906	-1.45342	0.178562	1.7691	1.43185
	-2.64946	-2.94747	2.10836	1.67522	-1.69536	0.202118	1.15222	0.377338
	0.457241	0.720107	-2.74493	0.977724	-1.45845	0.0766268	-0.805449	-0.604331
	0.303081	1.99508	-0.333329	0.443905	-1.38273	-0.229987	1.29278	1.8847
	-1.74094	-0.0538245	-1.06671	2.99615	-3.62306	0.39071	0.368444	-0.339499
	-0.917312	0.0192358	-0.170323	2.02797	-3.04992	1.07793	-2.51703	-0.960813
	-0.272585	0.647269	-2.42424	1.58851	-1.23345	-0.87371	-0.450452	0.30527
	-0.428657	-0.361824	-0.235295	1.59379	-3.87631	-0.437665	-0.24579	0.3584
	0.626235	0.11096	0.877884	0.875472	1.63851	0.417281	-0.589855	0.0956775
	-4.86153	-0.587386	1.53361	0.924324	0.184486	-0.768043	-0.557108	0.430013
	-1.0828	0.609133	-2.18819	0.279927	4.17761	0.511353	-0.0534464	1.43725
	-3.03884	-0.320598	-3.42831	-1.73634	0.788875	-0.810137	1.24982	1.0182
	0.0446267	-0.772194	-0.788091	0.370248	1.81071	-0.0476311	0.846323	-1.12092
	1.60707	-0.0320473	-2.98698	0.700438	0.0612988	1.33922	1.04526	-0.173996
	0.988838	0.949922	0.141979	0.292251	1.97861	-0.116367	-0.96371	0.380339
	-3.43863	0.909526	0.985796	1.25006	2.54451	1.06729	0.669281	-1.62839
	0.302498	2.31593	-0.745921	6.46284	1.79499	1.76103	0.0278344	2.44405
	1.83269	-1.03058	-0.134364	0.449045	-0.00221626	0.233773	0.559794	0.940074
	0.391574	1.3293	-1.48111	0.902612	0.488362	1.01072	-0.474116	-2.85137
	-0.733008	-0.422978	-0.660177	1.20925	1.18188	-3.96569	-0.978804	1.11176
	1.75844	0.336837	-0.445141	-0.617323	3.988	0.347285	-0.462521	0.977055
	-2.44205	0.224344	0.209012	-1.21372	0.0218242	-1.07373	2.25107	2.33496
	3.48764	-0.903759	0.121694	0.715405	2.33488	0.745237	0.0541056	0.459649
	3.41797	-2.16315	3.40894	0.3861	2.62779	0.0913825	2.63657	1.92149
	4.74305	1.11923	1.86893	2.94124	0.925642	-4.82624	2.13477	-1.91843
	2.14417	-2.94804	0.0389589	0.356497	2.44261	-0.00603999	2.49441	0.0154834
	1.24738	0.0198988	-0.420034	-0.296929	1.98216	-0.3164	3.27758	-0.646067
	1.40502	-3.36272	0.780267	1.23374	-0.468709	-0.536625	2.54657	0.732156
	1.31925	0.569149	1.04039	1.39879	0.980095	-0.548005	1.05071	-0.247464
	1.30878	0.236863	0.506778	2.1854	2.5832	-0.00877741	2.65917	-0.644296
	2.48053	1.20222	1.2006	2.86287	1.87018	0.278638	2.16079	-3.22206
	1.78363	0.594081	0.92271	2.4106	0.929815	-2.87754	1.27674	-0.212688
	2.95265	1.36441	1.42484	-1.39962	0.843337	1.90752	1.77406	-0.0134836
	3.0692	-3.07989	-0.769217	1.37866	0.129741	-3.69345	1.61416	1.58827
	1.2023	1.31034	0.571825	1.72923	2.35464	-1.6323	0.871385	-4.19296
	1.80386	-0.472944	-2.29223	-2.22619	-0.754948	0.231003	3.5628	-0.315763
	0.701793	-1.76471	0.8516	1.88758	0.145642	0.957819	3.32115	-0.253191
	1.90087	1.48666	-0.43031	1.59831	1.67525	1.01894	2.07321	-1.23715
	1.49076	-0.137271	1.51118	0.971233	0.316342	0.512456	3.38629	-4.01454
	1.92087	2.00561	0.376312	-0.870839	0.59258	0.0891015	2.47762	0.0549919
	-0.388213	0.563479	0.175731	-2.13865	0.74753	0.762246	2.55608	0.308563
	2.27534	-0.267559	0.677596	-0.920319	0.719362	2.21704	2.81731	-1.9554
	-0.661395	1.88625	-2.31815	-1.41421	-0.138165	-0.00187402	3.45336	0.414968
	3.17952	-0.969138	0.633919	-0.266639	0.756549	2.43594	3.83114	1.84217
	2.40723	-3.7808	-0.358004	0.994697	-2.12679	0.282751	-0.156395	1.30145
	0.221166	0.173685	0.457704	-1.60603	-0.879683	0.782003	1.29732	0.280017
	0.651171	0.144099	0.765085	-0.989158	-2.75568	0.809041	3.20805	-1.26232
	2.0761	-0.350803	-2.06283	-2.13965	0.624894	-1.1661	3.78608	5.82464
	3.19998	-3.18307	-1.08249	0.0514878	-0.901579	-0.561423	1.53847	0.911997
	1.63925	0.392614	1.68984	1.18334	-0.952311	0.554488	1.84212	0.625098
	2.41488	0.717942	1.25529	-0.213942	-4.5222	0.362231	2.29991	0.346834
	0.122009	1.15484	-0.748334	-0.648952	-2.35922	0.388497	2.31606	0.862841
	1.48951	-0.217859	1.48859	-1.32501	0.254369	0.324046	-0.991191	1.57857
	2.71234	-3.67208	1.73367	-2.05526	-0.651246	0.114967	1.06493	1.60288
	0.994003	2.78625	1.50922	1.15541	-2.03996	1.44231	-2.78976	2.09629
	1.05596	0.133814	1.72036	-1.90054	0.171998	0.715388	-1.20424	0.319377
	0.902401	5.39977	0.563655	-0.412549	-2.01447	1.78077	-1.32684	-1.52673
	1.87338	12.0676	0.769294	-3.93214	-3.52407	1.42736	-0.605123	1.84553
	2.53799	2.38364	0.995511	-3.93068	-1.19342	-2.61838	0.296888	-0.418128
	2.83629	0.366623	-0.954848	1.04393	0.702988	-1.00633	1.77989	-0.814237
	1.28297	0.633483	1.20076	0.151635	-0.00859117	1.50359	1.30475	0.170876
	0.877754	-0.167075	2.89086	-0.259788	0.265921	0.406767	2.31283	-0.905835
	-0.931615	-0.463009	0.861715	-0.227205	-0.950833	0.665488	-2.15992	-0.0680606
	1.00509	-2.81661	-0.136425	-1.37835	-0.542433	-1.7306	0.616138	0.0059427
	0.114022	1.12847	1.33168	-0.405328	-0.639857	1.06986	0.129285	-3.12913
	0.0791406	1.06317	-1.19	-0.0100231	-1.43041	-0.345266	-2.00504	2.39775
	0.387257	1.19549	0.793425	-0.857246	-3.0137	1.61113	0.149379	0.493687
	2.15831	-1.83191	1.95435	-1.68484	1.37961	1.43482	-1.3391	-0.355815
	0.822942	1.70901	0.787144	2.56025	0.823689	0.350561	0.0211422	-0.576369
	0.283386	1.91398	-1.31133	1.20223	3.0602	-0.126864	0.59629	-0.34944
	1.51636	-2.70877	-0.679025	2.09316	-0.269978	-0.493496	-0.81258	0.17712
	0.975219	0.569187	0.45672	2.53514	1.07517	-0.450331	-0.544774	-1.46826
	-0.0473136	-0.202897	-1.38643	1.73715	2.35417	0.10244	-1.66002	-1.66277
	3.2283	1.81898	-1.79358	-0.733979	1.27813	-0.276397	0.674933	1.38675
	0.112705	1.37918	0.162546	0.520302	2.83495	0.305834	1.19386	-0.680536
	1.35446	-0.277688	-2.23178	-1.85192	1.66744	1.55388	-0.0365756	0.134878
	2.41724	2.77256	0.0672152	0.211437	1.1034	0.378468	2.72107	-0.892258
	0.4705	2.83462	1.23526	1.93901	1.30143	1.00426	-0.201415	-1.62927
	0.895713	-1.04331	0.282639	0.955604	1.75067	1.28568	1.54431	-0.0579654
	1.1639	-0.728683	0.167798	-0.937877	1.15938	3.09063	-1.64707	-1.31947
	2.50101	2.92445	0.659917	-0.466931	0.836272	1.29716	-0.275413	-0.782132
	-0.973849	-0.0574025	-0.582847	-0.541047	0.227926	-0.839744	0.0376325	-0.416219
	1.81767	-1.42442	0.427145	-0.300603	-0.0596231	-1.07399	0.965488	-0.432371
	0.97216	1.81084	-1.33012	-0.34117	0.283419	1.70161	2.04368	-1.35712
	0.9265	1.79031	1.57161	-1.82456	1.12282	-1.98169	1.38979	-1.01234
	1.08418	0.795277	-1.2386	0.476144	0.11411	-0.281549	-0.35705	0.230493
	1.16729	1.42747	-4.06984	1.24564	0.633483	0.660776	1.98459	1.00129
	-2.82967	0.30572	-1.51884	1.30838	-1.34667	0.0557192	-0.0536938	1.56351
	0.95838	-0.494839	0.418524	-1.7576	1.67277	1.08041	-0.468036	-0.694375
	0.70994	1.56917	-0.800941	0.240291	1.36719	0.140636	-0.0113705	-0.528783
	1.04695	-0.871141	0.749307	-0.382314	1.7243	-0.70523	-0.394726	-1.48075
	0.796139	-3.02828	-0.774646	-0.489638	0.82028	0.27142	-0.144648	-6.21179
	-0.261411	-1.43761	-0.447409	-0.176092	-0.274928	1.77855	1.02253	-1.0507
	-0.436636	1.0267	-0.129594	0.0783691	-2.50792	1.00171	0.361763	-0.955126
	0.981844	-1.59304	-0.543494	-3.08133	2.80655	-0.170239	2.3666	0.207492
	0.176203	-0.520961	-1.19424	-4.56687	1.45551	0.758916	1.57544	-1.10685
	-0.786605	0.304869	0.0114205	-0.837424	0.760703	1.89098	-1.20553	0.906365
	1.61953	-0.665228	-2.9831	0.000309134	0.523062	1.04578	1.40099	0.223279
	0.85063	0.122521	-0.119011	-1.64634	1.08406	-1.18972	-0.283438	0.549283
	-0.0154862	-0.307459	-1.37135	2.46899	0.712862	0.709053	0.471854	0.285879
	-4.76551	-6.64887	-0.121469	-3.39564	2.52241	-0.413	-0.524184	0.263621
	-0.696274	2.84613	-1.36331	-3.74824	2.58492	-0.294451	-1.01689	-2.61483
	0.404957	1.52634	-0.919859	-1.27891	3.19927	0.208257	0.0591113	1.03315
	1.61575	-0.857938	-0.84189	-0.949416	2.09177	0.911937	1.77745	-0.839575
	-0.637176	-2.09326	-0.648799	-1.37147	-1.0045	1.09374	-0.447398	1.17875
	0.949708	3.17406	-0.59265	-2.36497	-0.412683	-0.228711	0.39108	-0.979006
	0.426789	2.05616	-1.61055	0.801843	0.0990162	2.0157	1.68548	0.0090036
	-2.14457	0.613621	-3.1982	0.728438	2.33638	0.700489	0.188957	0.287844
	-0.632219	0.810024	-1.27365	-1.44043	2.2463	1.3553	0.534059	0.196552
	0.928704	1.4464	0.0617531	-2.41073	2.86812	1.03145	-3.75721	-0.225762
	0.0847441	1.69096	-4.48085	1.43263	1.47972	-1.62478	2.22402	-1.64357
	-0.532599	0.661338	0.446149	0.26286	4.11637	0.917378	-1.11108	0.972991
	0.393706	1.85098	-0.437556	0.736686	1.91955	-0.291234	-2.80273	-0.716521
	2.14115	1.01724	-0.149432	0.312077	2.45415	0.285142	5.15574	-2.22115
	1.62826	0.693518	-0.790849	0.291397	0.893165	-1.44175	4.2859	1.44844
	-4.56844	0.00111398		0.674382	1.32758	0.866657	5.48143	-0.381049
	1.23083	-3.14967		-2.70717	2.30777	-1.38198	2.13944	-0.727693
	0.473847	-0.492581		1.10655	-0.58167	0.0554182	2.78827	-0.164738
	0.217494	1.29884		-1.24829	0.230875	-2.28151	2.57821	0.419534
	0.0707205	2.47133		1.25212	2.75877	-0.964345	3.64227	0.822337
	0.360244	1.08062		0.0939824	2.72029	-1.08366	1.86197	1.06829
	0.0279039	-0.517928		0.831197	1.82815	-0.785668	-0.0473029	2.29013
	-3.76865	2.52887		0.426654	1.07331	-0.710781	1.59872	-0.22611
	-0.690552	-3.05329		-1.48586	0.830013	-1.35242	1.69368	-0.343884
	-1.38318	0.208272		0.444311	2.54284	-0.159743	0.80268	-0.203548
	1.68817	-0.692157		1.7572	-3.06895	0.31571	-0.31336	0.589506
	-1.99519	-0.292657		-0.022501	-1.75084	-0.254662	0.224706	1.1497
	0.967609	1.68578		1.21316	1.38009	-1.16573	-0.998711	-0.841118
	1.38623	0.562515		-0.327303	0.461207	-1.52362	1.06384	0.29218
	1.87979	-0.607971		-0.0717358	-0.597682	1.52636	-1.76701	1.96954
	-0.737364	0.680004		1.46185	-0.840994	-2.08175	0.642368	1.30949
	1.4612	-2.48031		-0.664594	-1.07033	1.30893	-0.0148442	4.05517
	-1.94113	0.92184		0.360333	-1.20584	-0.796446	1.09684	2.08376
	1.15011	-1.33619		-0.573617	-3.33426	-0.800567	-1.12426	2.65298
	-0.00870427	1.54742		-0.12331	-1.2009	-0.15221	-2.55001	-0.343884
	-2.90147	-1.01281		-0.224966	0.152141	0.000656258	0.288224	1.66959
	-0.751042	2.13825		0.554512	-4.46279	-0.0278797	-0.596825	-2.71775
	-1.15626	1.07358		0.757715	-2.55766	-1.43656	0.492589	0.415074
	0.552792	-4.01468		0.750546	-1.65151	0.394901	0.0481815	-1.19563
	0.798507	0.418056		2.20521	-0.157791	-3.48918	-3.61094	-0.466048
	0.742781	1.86181		0.447985	1.46118	-1.56049	0.140173	-0.66373
	-0.279531	-1.26799		-0.269791	-2.67344	1.19718	0.0511995	0.312358
	0.565614	0.32299		0.128938	1.3334	1.08946	1.70509	-3.30474
	0.146461	0.858977		0.505805	-0.125224	-0.938411	-1.02709	1.18724
	-0.590704	0.0365178		-2.03749	0.340169	1.31346	1.06807	-1.96197
	1.24092	-2.13149		0.8828	0.858966	1.87714	-1.23915	1.59601
	1.80071	2.18187		0.182473	-0.130942	0.720875	0.0178892	-0.16323
	1.55343	-0.633107		-1.31795	1.86717	-1.3646	0.231156	-2.31123
	2.19787	-1.09631		0.942471	0.541783	-2.92716	0.0224233	-1.39257
	1.21288	0.645636		-0.804493	1.14139	1.78706	2.04167	1.13214
	0.946202	2.26835		0.0739513	2.23773	-3.73071	1.0213	0.316437
	-1.89401	1.44999		-2.14855	1.50457	-0.000221531	0.711981	2.01474
	0.294326	-0.391662		-0.474104	0.981848	-0.626619	-1.78622	-1.26299
	0.08607	1.07837		-0.148762	2.37622	0.644453	-0.169417	3.95593
	0.860709	0.313985		1.02965	1.60099	-4.11957	-0.0337259	0.423264
	-0.91631	0.492773		-0.471744	1.42782	0.392585	1.39089	0.153403
	0.47888	1.14876		2.30572	0.353688	2.73197	-0.608439	1.654
	-1.25566	-0.185875		-0.169011	-0.269326	0.472243	0.746612	-0.10632
	0.29273	-0.50602		0.186275	2.29452	0.611674	-0.796074	3.08437
	0.524468	-0.944362		-0.909235	1.72356	0.291725	-2.62454	-0.857302
	0.882457	-1.63555		0.952469	1.43529	-3.52828	0.243374	2.72493
	0.702036	0.711992		-1.74896	0.771943	0.985109	0.212775	1.08838
	2.29171	1.78695		-1.31913	1.0507	-1.56267	-1.76454	-1.31785
	-1.33801	1.52897		0.276382	1.1415	-0.382661	1.21552	-0.54558
	0.884437	-3.86435		-0.569117	0.741632	-0.0300163	0.832491	-1.10717
	0.592049	-0.721982		1.01539	1.23779	-0.0250736	-2.6355	0.128486
	0.0918454	1.54079		2.16748	2.36698	0.243842	1.12735	1.685
	-3.20267	-2.80652		0.951991	2.32267	0.122395	0.539864	-0.649827
	0.684934	0.791489		0.651223	0.143171	-2.20036	-5.62574	0.812815
	0.104439	-0.250986		-1.6899	1.91535	0.517063	0.010817	-0.0680856
	1.59704	1.10737		1.06595	-0.700641	0.0432434	1.99533	1.05384
	1.29821	-5.54122		-0.595625	-0.836794	-0.435536	0.131628	1.73129
	-1.48276	-3.19268		-3.2152	-0.183378	2.58407	2.122	1.48818
	-2.38344	0.818856		-1.14537	-1.43272	0.75913	3.20297	1.22082
	0.768436	0.450782		0.0414244	0.802316	3.00376	1.49027	1.7646
	1.51217	0.411789		0.206107	-0.487646	2.74891	-1.76469	1.12869
	2.2585	-2.60033		1.54984	-0.179372	0.961122	1.71557	2.72694
	-1.28288	0.457283		-0.467331	-0.233752	1.8395	0.714936	1.79559
	0.111471	2.60871		0.160547	0.904041	-0.0652454	-0.655138	3.61788
	-0.980144	-0.782602		0.337264	-0.0958449	-3.08359	1.46967	0.0034354
	-2.01006	0.717985		-0.532697	0.34684	-0.153496	1.34138	-2.57414
	-0.101008	1.08882		-0.976322	0.22251	-0.113475	0.532629	0.937264
	0.287764	5.41505		-0.300827	-4.93739	0.110063	0.551168	-1.04677
	-0.449585	2.7145		1.7438	0.0982776	0.0815472	1.6249	-0.629487
	-0.783889	-0.683608		0.481197	-2.02144	0.985747	-2.19288	0.557308
	0.378091	-0.721223		2.75928	-0.522626	0.602134	1.77758	0.348617
	0.0258816	-4.22162		-0.0682342	-0.486356	-0.0954769	0.387489	0.651232
	-0.715792	-0.0668723		-0.879177	-1.10974	0.799614	3.52311	-0.000747109
	0.424818	1.87806		-0.106974	-1.17595	1.43959	4.27331	1.52599
	-0.0565807	1.70041		-2.40326	0.918234	-0.526149	1.89965	-0.402756
	-2.25955	2.5221		0.499428	0.535231	1.51572	4.08819	0.690155
	-0.264451	3.11684		2.2552	-0.209321	1.95964	3.56907	1.11222
	-2.07316	1.67662		1.07513	-0.569178	0.459309	3.68128	-0.415653
	-0.46284	5.27711		-0.57137	-0.207719	1.3106	3.07405	-0.910433
	-2.41751	1.32934		-0.975115	-1.41374	0.531267	4.68206	-0.531933
	-2.39252	-1.92665		1.82606	-0.847362	-2.5993	6.05367	0.188956
	-1.45848	3.69604		0.538158	0.0731399	-0.586465	4.26087	-0.499648
	0.491766	-0.345692		0.95228	-0.887938	-0.436865	4.07135	-1.53306
	0.923551	0.505398		0.554039	-1.61107	-4.94341	3.27385	0.218058
	-0.441247	2.90329		-1.78259	-0.812917	0.58339	2.70937	-1.62374
	0.928173	1.40362		-0.403909	-0.605041	-1.41923	3.37112	-0.151246
	-0.721867	1.80339		0.735072	-0.215102	0.118772	5.5298	0.247923
	-4.5848	2.35198		1.29029	-0.765344	1.98359	3.86276	0.44164
	-2.62917	1.09234		1.00881	-0.597001	-0.737532	7.35026	-3.57114
	0.0151139	2.03569		-0.0386245	1.72404	0.644739	2.99669	-1.05224
	-0.513993	2.43907		-0.148207	1.22429	1.03969	4.01216	-0.22807
	-1.62407	3.79415		1.19755	3.13085	0.620391	5.84269	-1.02131
	0.498357	0.952165		-1.00578	3.37795	-0.628864	4.85647	1.14808
	-0.999758	3.87936		0.0630036	4.52004	-0.106794	2.63778	1.75566
	-0.700247	1.31798		0.792963	3.01772	-0.276006	2.05563	1.20517
	-1.33252	1.25641		-0.760666	0.959554	-0.824823	1.3258	0.917544
	-2.28338	0.423089		1.37262	1.90327	0.356248	3.09762	3.08049
	-2.14932	0.0700435		1.09302	2.98671	1.31712	1.6801	0.102632
	-1.89366	1.86613		1.00519	3.30592	-0.161033	-0.202765	1.91444
	-1.17482	2.26645		1.37819	2.589	2.01433	0.430013	-0.0196422
	0.628119	1.26394		0.484573	3.49665	-0.858119	4.292	1.84654
	3.18386	2.71465		0.950372	2.29966	1.18872	2.42834	2.20424
	-2.21621	0.897628		1.13572	2.43897	0.190761	-0.147133	1.86065
	2.37905	3.74115		0.816458	2.33754	-0.333529	-1.75941	1.42997
	-0.128401	1.2793		1.25401	2.47663	-0.598165	0.652573	0.610603
	0.181802	1.92984		0.646736	1.98025	0.497856	-1.41946	1.39405
	-0.769723	2.56476		0.0129924	1.52472	0.814613	-2.06474	-1.43631
	0.218855	2.061		0.214914	3.75369	0.937076	0.592382	-0.398093
	1.59883	0.998386		-0.637005	2.92317	1.47043	-1.3835	-0.122529
	0.4689	-2.68057		-0.0724099	1.42581	1.86752	-0.789724	-0.363016
	0.656325	1.57633		0.0676029	2.63617	1.29393	-2.82302	1.45066
	0.913536	1.19944		1.58847	3.2944	1.29689	0.376523	2.0493
	0.89104	1.32991		-0.279381	1.95746	0.942251	-0.0500228	-0.694573
	-0.474199	1.02963		-0.027077	1.8749	1.36608	0.245397	2.26849
	0.661061	-0.240402		-1.30781	1.23351	1.16535	-0.0704192	2.1107
	1.15746	2.9274		-1.80676	2.67001	1.36893	-1.61744	0.311537
	-1.22593	2.05455		-0.76593	0.955482	1.58021	0.763859	2.02038
	-2.08071	2.82783		-1.89737	0.938978	-0.165407	-1.56911	-7.22553
	1.45013	-0.96195		-1.88378	1.83107	1.33158	3.3071	1.50537
	-0.642371	0.351409		0.655888	1.41915	-0.371132	1.04217	1.4949
	0.908314	-0.358848		0.151404	1.98921	-2.35696	1.96054	0.147203
	-2.0209	-1.2675		1.66045	2.07996	1.30437	0.084494	0.778958
	1.62305	0.357434		1.9374	1.76717	-1.56342	2.76263	-5.17143
	-0.108921	1.79933		-2.20747	1.04678	-0.934531	2.31276	1.91316
	1.61651	3.11409		0.857793	2.47955	-0.88758	-2.18925	2.03165
	0.958159	2.28853		0.796429	3.09324	1.95758	2.84173	2.09965
	0.930219	2.09768		-0.26602	1.39949	0.719392	2.62673	-1.71038
	0.657491	0.615788		-1.13422	0.854471	-0.492395	2.64293	0.0922091
	-2.4903	0.585973		0.150387	2.58563	0.739243	3.10704	0.131999
	0.223635	1.2302		0.518306	-0.549548	3.01842	4.9367	-0.551133
	-1.75661	2.71688		-1.3826	-0.51675	2.20875	3.12382	-1.68058
	1.20248	1.65456		1.11596	0.546175	2.41151	3.47156	0.775596
	0.724871	-2.51718		0.365114	-2.28963	3.14788	2.7022	0.634747
	1.00099	1.33605		0.476481	-0.228187	1.78279	2.98715	1.0672
	1.3863	3.24288		0.663139	-0.866241	1.62903	2.63847	0.996275
	0.395239	0.278143		0.507521	-1.22173	0.567397	2.05783	0.125842
	2.14933	3.6553		-3.11197	1.02199	1.65088	5.88041	1.54285
	1.06235	0.887157		-0.192583	0.418458	1.68359	1.89018	-1.01448
	0.599498	0.0837993		3.27894	1.17228	0.454154	3.65681	-0.508753
	1.08576	1.08582		1.37905	0.414773	1.29113	2.50016	1.59919
	2.09336	-2.72765		1.75627	-2.06782	0.284495	3.42829	2.76734
	-0.872569	2.29527		0.217898	0.750921	-1.06826	3.23996	0.0225312
	-0.0757356	-0.359633		0.492295	0.583939	-0.962813	0.479493	-0.928559
	0.78081	0.689618		0.67083	-1.48452	-1.08184	3.73727	0.415566
	0.65422	-0.988159		-4.52675	-1.39932	-0.198373	2.53577	-0.00569048
	0.744586	-0.0166282		0.491978	-3.1221	-3.12113	-2.32238	-5.47689
	-2.81543	1.19827		-2.00177	-2.69764	-0.665997	2.20592	0.167422
	0.309654	-1.02289		-0.319592	-1.88574	-2.58365	4.14538	1.56305
	0.250101	-0.398618		1.24989	-2.04347	-1.93871	4.11162	2.09458
	1.08609	0.724533		0.719959	0.760421	-0.307671	1.65894	-0.0116954
	0.918221	1.88557		2.71688	-1.90725	-0.367303	2.30582	-1.37755
	-2.04798	1.3291		1.23601	-3.41152	-0.52362	2.46192	0.581958
	1.74911	2.44801		1.52892	-2.3387	-0.151223	2.19148	-0.864383
	-0.127658	1.39557		0.936063	-0.771324	-0.591392	3.51664	0.315195
	1.34422	-0.499309		1.11069	0.196784	-0.562349	4.27856	-0.850473
	-0.26805	2.54282		1.51954	-0.443884	-0.5168	2.61401	0.601018
	-1.43365	1.61892		1.57125	0.392588	-3.57119	3.10427	1.36318
	-1.08129	-0.810293		-0.0655844	-1.30849	-0.59034	3.22741	1.21211
	1.12396	0.442764		-0.540269	-0.201867	-0.324344	3.96708	-0.19038
	1.01548	0.0227301		-2.88041	-0.230775	0.485381	2.26762	-0.637206
	1.73086	0.516413		-0.47417	0.212274	-0.361609	0.502358	2.22885
	0.813974	1.07948		1.20309	-0.154487	-0.487428	1.4959	-0.987771
	-0.327864	0.568545		-1.93564	-0.0649846	-1.27252	1.03684	-2.69406
	-2.84576	0.137443		2.71745	-0.0926473	-0.409688	1.87726	-0.469644
	-1.13256	-0.561891		0.530293	0.914263	0.188149	1.94046	-0.800296
	-0.836945	-0.875752		0.714192	1.60526	-1.05331	0.733556	0.130034
	-0.0368116	0.512456		-0.644502	-4.50735	0.614917	-1.05723	1.29444
	-1.25407	1.27545		0.169988	0.949167	1.12975	-4.69302	-1.63591
	0.776974	0.39934		2.65799	-0.935557	0.304423	2.26687	-0.401079
	0.656345	0.733711		-0.235891	-0.609848	-3.2141	2.17793	-1.25078
	0.743393	-0.7105		1.92183	-0.538784	-0.445451	-0.570182	1.80909
	-1.83803	-1.33623		0.127121	-3.49431	-1.0088	-0.156545	1.49543
	1.48764	0.419617		-2.22272	0.777479	0.487308	1.7507	0.779246
	-0.103801	-1.7359		-0.905047	0.24148	-0.749205	2.49153	-0.43756
	-1.55363	1.47963		-0.326508	-0.897873	-0.333613	0.191205	0.261157
	1.98386	-0.369888		-0.309944	-3.32262	-1.04296	-4.24233	2.32391
	1.36131	-1.66311		1.50021	-1.68831	-1.54497	1.31398	0.122518
	0.512582	2.0473		-3.01662	0.216887	-0.608073	-3.62146	-0.699645
	-0.987122	-0.484735		0.41016	0.212629	-0.744925	2.57198	-3.0923
	0.718843	-0.237773		-1.50144	-0.847255	-1.47715	-0.433087	-0.529552
	0.796043	0.877597		0.386029	2.22051	-1.20054	0.823036	-1.46788
	1.55926	-2.11998		0.752753	2.87624	-0.00363607	2.13078	-4.47463
	0.766265	2.16644		0.121735	3.07205	-3.08965	3.03895	-0.241101
	-0.352065	0.514574		-2.13017	2.60697	-1.15836	-0.520681	0.291331
	-0.361747	1.64623		-5.53346	3.15215	-1.46306	1.96833	-2.46129
	0.938501	-0.137159		1.57565	2.27023	-3.21085	3.09117	-3.5847
	0.948789	2.1082		0.21624	1.42071	-6.53265	0.181718	1.30452
	-1.48974	-2.07395		0.0214059	3.27533	-0.515721	1.55114	-2.38735
	-0.889599	1.25368		0.629445	2.58302	-2.89233	2.36486	-0.109769
	-2.69985	-0.16624		-2.99087	2.90831	-2.08648	1.90348	-2.94285
	3.85369	-1.13008		-0.788714	1.60774	-0.757521	-2.68113	0.77389
	3.97288	-1.15796		-1.69157	2.00564	1.64443	1.26366	-1.36117
	3.55591	-1.21174		1.63789	2.05859	1.20568	1.96556	-3.31773
	4.53506	0.901137		-0.224232	2.49839	-0.261975	1.43142	0.351506
	5.36392	-2.24528		1.27993	-4.19609	0.480195	1.77499	0.412221
	5.06794	-2.0599		0.50637	-0.373933	1.1536	3.03367	-2.09464
	3.01756	1.97606		1.09405	1.1822	-4.26434	2.34331	-0.377966
	1.31741	0.561958		2.74753	0.159885	-0.173448	-0.191175	-1.87805
	0.907899	0.00622331		2.59374	-4.80055	-2.42225	0.86369	-0.373777
	2.01566	0.122473		3.71917	-0.373169	-1.53634	2.68795	-0.148556
	2.02619	0.543567		1.90636	-3.16427	-1.0524	1.42344	-1.39005
	1.55667	-1.23753		0.633531	-3.40783	-1.92359	1.55531	-0.792828
	1.72367	-1.19785		1.5651	-3.62222	0.00298927	2.91954	0.515601
	0.296047	0.625884		-1.29843	-3.77285	-0.696813	2.80481	-2.13719
	1.68716	0.0710944		0.661942	-1.03079	0.773513	1.37437	0.320994
	2.76541	-1.48195		-1.14359	-3.58617	0.829903	-2.5915	1.87796
	1.20372	-4.54766		1.75834	1.20756	1.86328	3.11495	-1.04768
	1.37821	0.763188		2.22512	0.0159023	-1.77199	0.00761836	1.35531
	1.85217	-1.04542		0.796444	-4.20605	0.937034	2.43212	2.28623
	0.677299	-1.08827		-0.683511	-1.73987	-1.24469	1.3619	2.05319
	1.02669	-1.04359		0.442772	-1.11535	0.35367	1.40419	2.44313
	-0.375243	0.0121369		1.07448	-0.851814	0.551882	0.492471	1.69195
	-0.707505	1.93439		1.87215	0.19845	-2.61312	1.41658	1.47931
	0.545675	0.643007		-0.401548	0.294629	0.610682	-0.259753	0.308919
	1.44071	-0.219869		1.01723	-2.52201	-0.204617	-1.01874	0.187331
	0.349331	-3.06094		-1.96058	-2.8436	-0.726696	2.60966	1.58025
	-0.457991	-2.62128		0.151933	-0.0379335	1.90265	-0.390649	-0.464924
	-0.864826	-0.16038		1.13174	-0.0459083	0.382226	-0.210383	-0.503725
	0.607856	-0.205981		1.89771	-0.610668	-1.22875	0.440447	-0.0766005
	0.772767	0.833008		-3.23343	-0.988544	-1.27607	2.4337	1.1879
	0.122657	0.995643		1.19639	-1.82944	-0.319422	0.967681	-0.0677375
	-0.199575	0.401941		0.915133	-0.799861	1.89233	1.8268	-1.38323
	0.961402	-0.308305		1.98888	0.358224	0.855714	1.14224	0.855853
	-1.65718	0.626613		1.32997	-0.599927	-2.10014	0.298557	1.76516
	0.471099	0.268368		-0.253017	0.517979	-0.798354	-0.536348	0.976027
	0.747967	-1.04135		0.954668	-1.36635	-1.85933	1.25383	-0.00224848
	-0.0819355	1.28049		0.502098	0.984272	-0.0839022	0.21294	1.56254
	-1.85813	0.921099		1.16189	-1.33493	-3.53155	-1.06284	0.504551
	-2.5007	2.10417		-1.05672	0.580833	1.571	1.65277	-0.404229
	-1.72805	-1.99293		-0.278044	-0.844133	-1.92589	-0.188557	1.42052
	-2.16411	-1.12469		-1.38568	0.666959	-1.45174	1.45341	0.577285
	-3.70695	-2.57972		1.88157	1.27004	-0.417781	-1.6443	2.35295
	0.550967	0.0503676		-1.95404	-0.475148	0.442076	-2.80121	0.205933
	-1.45988	0.475731		1.72392	-4.48882	0.509866	0.860085	-0.885843
	-0.174431	0.172873		1.40171	-2.48138	-0.0650633	-0.849309	-1.04059
	-0.437408	-0.245582		-0.834243	-0.189834	-1.14506	1.16816	-2.32693
	-1.00766	-1.45061		-3.92243	-0.870843	-0.158226	1.26154	-0.264618
	-0.125896	0.672015		3.14368	-0.0518854	-2.23097	2.1652	0.159379
	0.685178	0.853463		0.00387617	-3.49292	-0.311854	-0.876824	1.69831
	-2.16236	1.30263		2.0972	0.461183	-1.51653	1.20175	-0.553897
	-2.23971	2.6712		-1.19924	-0.291969	-4.44823	-2.23443	1.91224
	0.440196	1.88896		-0.2203	-0.144793	0.68474	-0.682439	2.78841
	0.449122	0.00698424		1.45255	-1.33274	0.867693	-0.997733	1.41479
	-0.0323504	-0.449394		0.266888	-0.131052	-1.53735	-0.529267	-2.041
	0.631443	-0.120275		-0.146487	-2.53447	1.63826	1.10701	-0.411347
	-0.584905	1.19525		0.229451	-0.826124	0.823827	0.406569	1.16822
	2.50787	-0.399072		-0.266396	-8.11348	-0.813895	-0.611882	-0.390645
	0.698885	0.421173		1.04839	0.544513	0.455781	-0.977148	1.33522
	-1.46804	0.955988		0.362465	1.63554	-0.949313	0.338666	0.0792228
	-0.618087	1.87317		0.118918	1.19908	0.754752	-0.334309	1.55214
	1.33381	0.134825		0.112048	0.58596	3.11449	-1.20563	0.27586
	0.175818	1.56493		0.917506	-0.098258	-0.436792	-0.913677	-1.72166
	1.99149	0.615163		-1.16434	-0.555298	0.335878	-1.04474	0.0878244
	-0.837797	0.0449843		1.00984	0.685488	-1.71565	-2.87646	-3.64997
	1.03472	0.580751		0.308279	0.151795	-0.700742	-2.01789	0.336999
	-0.362321	1.65597		-0.171003	1.63239	0.390833	0.0124352	0.444663
	1.77202	-0.0811817		0.239999	-0.646345	0.890433	-2.6182	-0.222127
	-3.78721	-0.78677		-0.968256	-5.28039	1.27825	1.55699	0.8467
	0.275558	-0.675256		-0.41853	-2.47319	-1.01296	0.498966	-0.0448719
	2.27213	1.19758		-0.591535	-2.17655	0.774398	-1.5193	0.251759
	1.63678	-0.733165		-0.227955	-1.70995	0.458342	-2.04323	0.0621279
	0.473761	-2.12242		1.0221	0.480312	-0.5279	1.03703	0.717396
	0.302372	-0.280511		-2.00845	-1.42652	1.02779	0.46676	1.49452
	1.99666	-1.83003		-6.97236	0.373101	0.0422104	-2.66019	0.243243
	0.537811	-1.5745		-1.93583	-0.380408	0.275725	-2.58041	1.20783
	-0.140475	-0.589542		0.276414	0.89435	-1.11446	-1.02084	-0.412953
	2.54842	1.21677		1.09625	-3.9093	-0.234199	-0.23297	1.1657
	0.841812	-1.65173		-1.00486	0.385448	0.0645917	-1.75106	-0.274969
	0.992503	1.52156		-0.110943	0.164506	1.5629	-0.447353	1.42181
	-0.00773971	0.371697		0.1562	-0.0337305	-0.306468	-3.05359	-0.495559
	-0.656182	0.561537		1.15765	-0.269483	0.558799	-1.60817	0.215949
	0.639921	-1.32162		0.711003	0.549884	1.60205	-0.471183	0.341855
	0.930579	1.80639		-0.506799	0.0396356	-0.0543764	-3.66763	-0.579551
	2.81179	0.832324		-1.44967	0.804035	1.434	-3.25007	1.1731
	-0.748242	1.06345		2.05275	-2.20241	1.14891	-1.0672	0.226346
	2.29787	0.264608		0.425828	0.00194291	0.146243	0.547551	-0.229811
	1.26133	-0.50729		-2.5444	-1.59925	0.694612	0.303559	-2.77594
	0.200318	0.408287		1.07941	-1.57102	1.8934	-0.182673	1.33518
	0.881481	1.05807		-1.98669	0.316105	0.0847587	-0.529438	-1.17271
	1.26035	0.845095		0.448067	0.928485	1.95189	-2.43965	0.916975
	1.78224	0.649682		0.592355	-0.0809722	0.650067	0.601554	-0.907671
	2.0148	0.710682		1.10771	0.620955	1.06711	0.38763	-2.40656
	0.531386	1.89742		0.183049	-0.810364	1.6835	0.576083	0.0860008
	1.53151	2.34699		1.26864	-0.858692	0.675761	0.95943	-1.38675
	1.63696	-0.284639		1.83348	0.949111	0.820018	0.417488	1.02361
	2.39074	-1.12805		1.51464	1.49076	-0.0437936	-1.37188	0.229951
	1.84935	0.236911		1.82084	-0.269674	0.616576	-1.14805	1.65301
	1.43763	-0.221257		1.47856	-0.39993	-2.11979	-1.76585	-0.94611
	1.89576	-0.754556		0.15096	0.244538	0.555556	-0.832074	-2.31156
	1.01711	1.40091		3.51103	-1.36557	-2.18032	0.700946	0.745856
	2.42039	0.314592		3.30194	-2.14229	0.825124	-3.43842	1.78729
	3.11362	-2.61214		-7.52716	-0.0370665	1.46324	0.349568	-0.049256
	0.816582	-0.546303		-1.54836	0.302626	1.51781	0.864074	-1.91275
	0.690958	-1.26469		1.71224	-0.199371	0.544593	0.912701	2.02323
	1.35277	-4.6392		-1.24499	-3.73089	-0.181127	0.645764	-0.636809
	-0.159171	-4.46854		1.76819	-1.44452	1.63823	1.32445	2.20507
	1.67602	-0.777134		1.8024	-1.6731	1.03677	0.854137	-1.59792
	1.17225	-0.876106		0.835477	-1.96914	1.96605	0.676361	1.70591
	2.45196	-0.804937		-0.629076	-0.695933	2.69153	-1.49977	2.00561
	1.72216	1.37255		1.17346	-2.84023	2.48334	0.308261	-1.07908
	-3.12741	-0.246815		-0.336511	-1.46042	-2.0404	-2.75072	-0.0239889
	0.215908	1.06512		0.702618	-2.37575	0.798081	-0.946873	1.47245
	1.31465	-1.46418		-0.725858	-0.112218	0.637825	-1.11153	0.428308
	0.928775	0.361798		0.137421	-3.14565	1.02698	-0.608852	-0.599987
	1.66199	0.163674		1.01107	-1.48099	0.69883	-3.16761	0.191288
	1.79997	1.43621		-3.62391	-0.830819	1.14603	-0.456229	-0.50693
	0.964196	-0.580776		0.950602	-2.0578	0.774083	-0.520216	0.63881
	0.459764	0.167458		-0.609174	-4.43615	-0.550993	-0.41632	0.819803
	2.38397	2.82312		-3.15763	-3.63133	-1.38743	-2.54034	1.80081
	2.48602	-1.26581		1.77034	-1.15981	0.591466	2.75876	0.569914
	0.889769	-0.266613		-4.11179	0.0152628	0.463089	3.2685	2.54439
	0.588843	-0.899449			-0.0779556	0.280158	4.22355	-0.00022139
	2.24458	0.405077			0.188839	-1.02341	3.11557	1.21415
	0.668944	-0.318414			-0.0679287	-0.433107	0.0613992	1.91615
	1.23769	0.298624			-1.14104	0.757353	0.132719	-0.973188
	-0.0688286	-1.66629			-1.81382	-0.200828	-0.562024	0.492383
	1.12333	2.05065			-1.20661	-2.09702	-3.16948	-2.354
	1.9638	0.542188			-0.252114	-0.610281	1.5474	0.52443
	0.287235	-0.469777			-1.21226	-0.529988	0.00650447	0.156198
	1.37924	0.13216			-0.192096	-0.801312	0.0802634	-0.378863
	2.27079	0.514733			0.811982	-3.35082	1.96209	1.56332
	2.42451	2.36318			0.468173	-0.600823	1.61677	0.920379
	2.11209	1.31253			-0.75696	-0.407929	1.95843	0.924176
	0.746551	-0.418263			0.703487	-1.97347	1.41486	-0.953043
	1.10697	1.06256			-2.34704	-1.21999	-0.769256	0.0969514
	1.06652	-3.11787			-2.31112	-4.19492	1.82631	-0.615767
	3.25021	1.39366			-2.04838	-3.06556	0.821039	1.49169
	2.37117	-0.441986			0.549415	-1.60501	1.55923	0.343926
	2.39958	1.04513			-0.268074	0.156155	0.327052	1.94385
	2.21666	0.276727			-0.625862	0.0903168	2.61102	-0.55012
	2.39002	1.43706			-0.424531	-4.83171	0.846809	1.58839
	0.679698	0.337694			0.645067	2.08024	1.52816	1.45863
	1.84332	1.29226			-0.102331	-0.195737	3.23003	0.443202
	0.441201	2.35137			0.219796	0.595605	2.63735	1.2581
	1.43679	3.38537			-2.14112	-0.0150952	1.34798	1.34959
	1.65729	2.00147			1.1082	-1.45753	1.01894	0.544869
	1.52175	-1.23415			-0.662081	-0.994685	2.10369	0.616855
	3.32128	1.57349			-0.213184	-0.448533	1.30674	1.39645
	3.35814	1.45324			0.287795	0.103854	2.6973	0.239043
	3.26999	2.56186			0.0376692	0.311752	-1.10619	-0.291223
	3.34925	4.3022			-2.48817	0.270652	2.08624	-0.483255
	5.14971	2.52035			-0.678391	-1.76518	1.52629	0.323997
	2.92168	-2.91884			0.0507447	0.522802	2.53569	0.142867
	2.75882	2.04405			-1.08939	0.321023	1.24465	-1.52592
	2.09783	1.91632			-0.0157916	-0.466121	1.76817	1.59246
	2.47428	0.756021			-1.19072	0.235547	3.03255	-0.606222
	2.39861	2.00811			-1.04426	-0.262122	1.99796	1.11976
	1.30658	1.37962			-0.0848507	0.432882	4.32981	-0.529317
	3.05076	2.39833			0.144849	-1.29979	1.83033	-1.71066
	3.24783	1.17311			0.841487	-0.166627	3.44423	0.35482
	2.47279	0.469543			0.434489	-2.67521	2.95916	-0.375081
	4.43549	-0.597347			1.20621	-1.05812	1.90584	0.0293393
	3.43788	1.13969			-0.61259	-0.462649	0.728552	-1.35959
	0.377479	2.528			0.74065	0.59753	2.94318	-0.323378
	1.84078	0.903813			0.0270643	1.29756	1.60742	-1.74527
	3.55844	-0.732288			0.590224	-0.48171	1.62576	1.48776
	2.51165	-4.20221			0.465598	0.68655	3.6741	-4.29092
	2.75219	0.937195			-0.620456	0.448023	1.36702	1.55139
	1.86024	1.41777			0.739614	0.513421	0.494369	1.48249
	3.41621	1.50012			0.707683	-0.421495	3.69155	2.04615
	2.23904	1.01216			0.734111	0.864119	1.14195	1.01165
	1.98577	1.9721			-1.02894	0.578346	0.610938	-0.0420098
	4.34665	4.92652			1.82894	1.71716	-1.11102	-0.319916
	2.42258	4.31904			-1.55291	-0.386732	0.845766	-2.53743
	4.54022	2.74893			0.77296	-0.0389895	0.429601	-2.15592
	1.49784	-0.0709415			0.676565	0.358188	0.0338951	0.544423
	2.05384	3.7111			-2.39331	1.20002	0.824609	-2.62407
	2.84794	1.9584			-1.25675	1.72103	-0.335541	-0.0637564
	4.55229	2.35129			0.29274	0.939418	-0.951068	-0.0698159
	3.29491	2.1098			-1.01848	0.705357	-0.389396	0.0751925
	5.86646	1.94417			0.706212	0.40173	0.75957	-1.50221
	3.09477	1.67159			-0.945328	0.476503	0.15831	1.23872
	4.13364	2.05473			1.17705	-0.273324	0.281329	-0.135216
	5.29314	2.35837			1.00118	0.033503	0.660502	-0.422724
	1.42578	0.0219338			1.17942	-0.597741	-0.348339	-2.70073
	4.53704	3.25387			0.164603	1.25517	0.811626	-3.42722
	3.59075	1.87078			0.932105	-0.531411	0.157922	-0.78039
	1.89201	3.52109			0.487223	-0.219083	1.1531	0.153341
	3.69728	2.01739			0.329216	-0.778452	-3.63709	1.23031
	-1.80253	1.48078			-0.15835	0.702216	-1.09509	1.98276
	2.3296	1.25585			-0.685049	-0.00534277	-0.0623542	1.90849
	4.01421	3.78311			-0.773564	0.751265	-0.342682	-0.137367
	0.654634	1.05985			-0.441924	0.763001	-1.35367	-1.12505
	1.46344	3.48456			0.923179	0.765454	-0.575939	-0.444773
	2.96809	2.13073			0.817481	0.820765	-1.36175	0.990339
	1.48297	0.835684			1.16985	-0.665428	-1.87471	2.27919
	-1.04603	2.14672			-0.444902	0.889369	-1.89191	-0.829424
	-0.303266	-0.0931462			-0.794645	0.382069	-0.0795217	-2.98428
	0.834079	-0.194305			0.723182	-0.0253252	-2.41056	0.754255
	1.97862	1.76052			1.04499	0.0814621	0.953345	1.31187
	-0.199341	5.49838			0.958542	0.635473	2.10888	0.0291345
	1.26503	2.22479			0.855097	-1.24569	0.123697	2.28835
	1.87387	7.41103			-0.275418	0.583908	-4.17695	1.52327
	1.64686	1.93706			-2.34193	-1.01126	0.716049	2.30076
	2.10097	3.0085			0.958808	-1.04166	-1.37611	0.726823
	2.48004	0.885268			0.424791	0.444899	0.00413182	0.452634
	2.43118	1.98351			0.624342	0.156789	1.19784	0.505698
	1.55759	0.614987			-1.94384	-0.39487	-0.854573	-0.748971
	2.42986	-0.92439			0.225704	1.79576	-2.18363	-2.4629
	1.61097	0.714697			-0.719898	-0.434752	0.854256	1.70509
	1.46377	-2.19948			-0.285277	0.433036	0.643462	-1.00991
	2.33527	1.28324			0.0371598	1.23053	0.452685	0.817707
	3.95396	-2.45889			0.606464	-0.0413369	-0.516512	1.73346
	1.89439	0.149488			1.04823	1.19411	1.7988	0.677016
	-0.745436	-0.251914			0.943055	1.34244	-1.3574	1.12685
	2.4564	-0.636908			0.910651	-1.01097	-0.208331	1.10491
	1.6747	0.402571			0.180688	-0.869973	-2.10675	2.0937
	4.17534	2.10155			0.77301	0.989377	0.152661	-0.410529
	4.05219	0.408417			0.518931	0.652697	0.296086	-1.30767
	0.340235	0.0571186			-0.455271	0.213582	0.36885	-0.325878
	1.82795	-0.452162			-0.0594117	-0.344741	-0.550277	0.431026
	2.49107	-0.179974			0.158916	0.914564	-1.72835	-1.61662
	3.0289	-1.82783			-0.522249	0.0965325	2.05906	1.86501
	0.858822	-0.457541			-1.44801	-1.91083	-0.379295	4.19433
	0.467507	0.300905			0.689711	-1.09613	0.391505	1.08009
	2.63279	-0.240343			-1.17135	0.818704	-1.00751	1.0497
	1.61093	0.0842136			-1.22577	0.924781	0.0525109	1.47756
	1.26206	-0.339189			-0.650496	0.0825083	-0.295679	0.295823
	2.6571	0.972188			-0.197492	0.307838	-0.299583	-0.0996735
	3.10114	0.421932			-0.744923	1.19753	1.55732	-0.475494
	2.93478	-0.513871			1.16031	0.342181	1.8523	1.66275
	2.4231	0.144348			0.205773	0.210992	1.37128	0.247105
	1.76997	-1.42999			1.20733	0.21018	0.61796	0.675081
	4.15439	1.50468			1.09458	-0.0811003	0.620651	3.93781
	3.50207	-0.810428			1.82492	-0.00388694	0.687621	0.752798
	3.44873	-1.60467			1.60872	0.0349094	-0.129603	1.31178
	2.95028	-1.38104			2.44558	-0.299482	-1.02689	1.12376
	2.08708	-0.602319			-1.05009	-1.61907	-0.984094	0.967991
	1.01722	-0.452201			-0.517869	-0.324701	0.0824392	-0.395305
	4.08972	-4.18274			-0.420681	-1.72647	0.137685	-1.48723
	2.39763	-0.507206			0.959673	1.98735	-4.30873	0.737386
	2.68476	0.301855			-1.92822	1.70101	-0.142348	-0.921528
	2.46265	0.808316			-0.382962	1.62025	-1.51837	0.882068
	2.03341	0.632147			0.00335361	0.80472	-0.223153	0.144126
	0.387186	-0.294418			0.60553	1.1391	-0.0441375	0.12275
	3.47265	-0.250088			-1.43882	0.19188	0.544972	0.643291
	3.4904	-2.18885			0.277366	0.90442	0.343059	0.837254
	3.14175	-1.19673			-0.145759	-0.538933	0.737716	-0.719942
	3.33557	-0.601221			-0.902634	1.44741	0.77987	1.20468
	3.11908	1.32718			-1.74335	1.39929	0.73518	1.19023
	3.02663	-0.422442			-0.143718	2.13799	-1.41466	0.554593
	2.39923	-0.268562			-2.46369	1.95108	0.875657	2.90827
	-0.231537	-0.11534			-0.121859	-1.1582	0.595969	-0.903926
	4.09199	0.0874082			-3.23021	0.211118	0.914759	3.10528
	-1.03242	-1.81646			0.179313	1.38527	0.113382	0.944254
	-0.179569	-1.02511			-1.28746	0.104924	1.6764	1.94585
	0.52324	-2.84468			0.245078	0.753849	0.945859	1.62851
	-0.139653	0.0759226			0.0503806	0.370459	0.148759	-0.291502
	0.881814	1.09506			0.402406	0.126453	2.16839	1.94418
	0.123717	1.38765			-1.66731	-1.11753	0.262243	0.0605145
	0.482116	-1.64682			0.809909	1.08768	1.60152	-0.659213
	-0.381793	-0.481649			-1.74929	-1.20349	1.29753	2.55368
	0.010449	0.853237			-1.47384	0.260498	0.244703	0.548674
	0.0927623	-1.34221			-0.799741	-0.335429	-0.457211	-2.85383
	-0.258366	-6.08219			-0.803337	0.362933	2.51786	0.299704
	0.313622	0.0693553			-0.185131	-0.0456599	-0.459723	-0.471585
	-0.596003	0.0107017			-0.385811	-0.171408	1.38536	-0.304472
	1.02956	-0.440925			0.358497	-0.331448	-0.0727409	0.946395
	-4.00127	0.339749			-0.839467	0.34007	0.287566	1.6129
	0.381657	-2.81163			0.237334	-0.00789668	-5.69004	2.88203
	-0.746716	0.325095			0.0448286	0.54571	0.634155	2.55626
	-2.40045	0.398866			0.849038	-0.330232	-0.160839	-0.0459738
	-3.27849	0.942588			-2.15772	0.735174	-4.51548	-2.17402
	-2.71978	0.0790147			0.957133	0.921311	-0.232809	0.383348
	-1.7229	0.0269082			-2.39204	1.57219	-0.383676	-0.334713
	0.624539	1.26132			-2.02551	0.726204	1.40006	0.0449246
	-1.34091	0.188197			1.0059	1.18823	0.851345	1.41327
	0.175753	-0.0397471			-0.631788	1.04368	1.45121	-4.78832
	-0.695384	-0.159857			-4.92817	-0.0534209	-2.44894	-0.309613
	-0.855635	-1.39681			-0.989568	1.03688	0.800462	-0.297925
	-3.38576	-1.02854			0.303034	0.538843	1.47575	1.33171
	-0.860198	0.28108			-0.570602	0.740705	-0.877587	-1.39031
	-0.709683	0.791713			-0.329922	1.07487	-1.08009	-3.13882
	-1.64771	0.223925			0.673684	0.72774	0.0302466	0.576769
	-0.54571	-0.10542			-0.233126	1.4955	0.145171	-4.53501
	0.280138	-0.940278			-1.12496	0.817369	-3.92556	-1.00386
	-0.586613	0.581656			0.221411	-1.85835	-1.7566	1.92753
	-1.62446	0.744433			-0.708817	-0.769899	0.301526	-0.607181
	6.42935	2.00603			0.432118	1.22865	0.153669	-1.26468
	7.31054	-0.717805			-0.19322	-1.11395	-4.60172	-0.44697
	4.87757	-2.04631			1.02784	0.576929	-1.56827	-0.144775
	4.20505	-0.424495			0.563742	-0.440612	-0.194003	-0.670947
	3.80955	-2.33759			0.0758004	-0.253221	-1.78662	-0.0193227
	4.29845	0.115812			0.47944	0.917281	-8.38074	-2.57161
	4.82164	0.767886			-0.340055	1.35749	-1.60326	0.0120678
	5.26713	1.62806			-0.0316804	-0.207301	-3.0203	0.987047
	5.48824	0.406556			1.08167	2.92598	-3.59255	1.64517
	2.92661	-0.867605			0.223315	0.502912	-0.116546	0.647412
	6.00721	0.902924			-0.195426	-0.16961	-1.87979	0.729503
	4.83994	-0.914808			-0.042025	0.0270287	-0.455705	-1.62719
	5.45064	-0.572391			0.704266	-0.454334	-4.93678	0.343008
	0.0363054	0.347314			0.793137	-0.564943	-1.21716	2.11548
	1.45982	-0.533433			0.649737	-0.176574	-2.91037	1.28896
	-0.574816	0.293539			-0.301794	0.34813	-2.14168	1.57889
	0.727697	0.144947			-0.0268902	-0.173267	-0.0393629	1.33561
	1.74972	-1.40449			0.324423	-2.30686	-1.06691	-0.635326
	-1.67112	-0.822041			1.26104	-0.0421352	0.0839273	-1.16324
	-0.0667983	-1.45028			-0.37508	1.26686	-1.47301	0.329703
	-1.54125	-0.751454			-0.116266	-0.304667	0.947178	0.266702
	-3.7739	0.681766			0.279354	1.49187	-0.462858	-0.0687572
	-3.39174	0.210826			0.869266	-2.03337	0.505605	-0.758307
	-0.460306	-1.009			-2.13639	-0.482984	-0.363152	-3.10556
	0.372434	3.00903			-0.806148	-1.40879	-1.16411	-3.93429
	-2.95103	-1.76323			-0.302891	-1.21438	0.224642	0.503193
	-0.863797	-2.67949			0.269779	-3.13453	-0.857888	0.745554
	-1.74997	-0.317486			0.340865	-1.83868	-1.19886	1.24791
	-0.284377	-0.50228			0.980957	-2.54591	-0.399298	-0.796026
	-0.794385	-1.20003			0.763642	0.191587	-0.0626781	-2.52956
	-1.03083	-2.01072			-0.00914384	-0.695029	-0.37516	-2.25661
	-0.740675	-0.63667			0.73413	0.511036	-0.311995	1.01768
	-0.876125	-1.79562			0.629526	-1.32601	0.978203	-0.0330099
	-0.156077	-0.0190482			-0.0450616	-0.077535	0.331202	-0.365777
	0.0825006	-0.754077			-0.258666	-2.02427	-0.357501	-0.569353
	0.308046	0.667817			0.790006	0.678384	-0.286504	-0.314265
	1.22826	-0.122114			0.172978	-0.223747	0.362916	-2.92877
	1.24065	-1.25283			0.711426	-2.1845	0.0583278	0.521633
	1.92195	1.16589			0.585053	-2.64618	1.05984	-0.945228
	1.37211	2.90248			2.02526	0.172912	0.306551	-0.490625
	-0.875455	0.260653			-0.971466	-1.63802	0.60468	-1.12803
	0.437736	1.16671			0.365585	-3.58931	1.44571	-1.77247
	-2.18021	-3.94227			-0.657909	-3.15917	-2.58491	-1.6381
	0.550395	-0.209038			-4.14726	0.243846	0.181678	1.51253
	-0.669708	-0.287559			0.552677	-3.28402	-0.947555	0.999373
	-0.728288	0.59817			0.0560387	-1.59733	0.703234	0.0550022
	1.5151	1.58007			0.633387	1.12385	-0.469915	2.09659
	0.0374586	0.56537			1.41059	1.25533	-1.11796	0.726801
	-0.630776	-0.0496342			0.763795	0.325276	-0.875648	1.17022
	1.60372	-0.412663			1.99331	0.03165	-0.884779	0.248166
	0.47953	-0.374653			1.63658	0.595481	0.438655	-3.35261
	0.241163	-2.13019			1.3694	1.08209	-1.13937	-1.64829
	0.23315	0.555283			1.2802	0.313412	0.766001	-1.50032
	0.327711	0.143817			0.748641	0.645381	0.563543	-0.667125
	1.48969	0.19098			0.741836	-0.164843	-1.2974	2.55388
	-0.0943952	0.0599327			0.975529	-0.494479	-0.621832	-0.67611
	-1.22352	-3.0424			0.355789	-2.4317	-2.61274	1.12808
	0.770126	-0.99061			0.687898	-1.11786	-1.42126	2.06801
	0.267714	0.119859			1.23673	0.754264	-0.751647	4.0659
	1.33367	-0.895164			1.92442	-1.65937	-1.09882	0.384587
	-0.124241	-0.690074			-1.13819	-1.55884	1.53612	0.402044
	-0.328026	0.840998			0.291792	1.53192	-0.344999	0.697254
	-1.49987	0.765524			0.914848	1.6476	0.0782597	2.47663
	-0.723501	-0.0431887			1.72188	0.0249607	-1.11301	-3.31892
	0.247007	1.28348			0.439709	0.57596	-0.314532	0.542298
	0.540733	2.06216			0.56913	0.592068	-1.296	-3.19949
	-0.257178	0.697003			0.550091	0.392876	1.3829	-3.31432
	0.906143	1.07806			1.62366	-0.0392263	-4.27465	-0.316825
	1.71098	2.2646			1.22282	-0.8438	0.90142	-2.57013
	0.221579	0.00872274			0.945541	0.987708	-1.35643	-1.55082
	1.00049	0.0158867			1.60834	0.259652	-3.10688	-0.218874
	0.141437	0.861611			3.19176	0.190353	-2.66341	-4.87499
	-0.0312315	0.519322			2.05439	-1.43135	2.482	0.176753
	-0.290071	-0.627086			5.85283	-2.33362	1.44894	0.271156
	2.81821	0.137993			3.91962	0.516445	1.87051	0.465401
	2.83665	1.60321			4.1409	0.499414	-0.266023	-0.618746
	0.600257	-0.269264			4.00955	0.431896	-2.9605	-4.74508
	1.20296	0.561128			3.68601	-3.0702	2.28553	-0.716456
	0.255182	-0.797186			5.33938	0.280603	1.6684	1.0447
	0.879461	0.139182			4.42268	0.97654	1.0415	1.04629
	-0.0399119	0.883528			4.4847	0.0307958	1.09064	-4.14992
	1.32123	-2.42674			4.56065	0.213396	1.92353	-1.50686
	1.30361	0.38526			6.06101	0.413313	2.34228	-3.05996
	0.541695	-0.499583			6.2512	1.36954	3.25062	-1.33334
	0.475788	-2.2772			3.07763	-0.672289	3.07665	-1.70749
	0.664803	1.31197			2.88507	-1.78079	0.795971	-2.08866
	0.0213081	1.74187			5.40401	-0.859735	4.3261	-0.262203
	0.507958	-0.412161			6.30769	-2.78668	3.44025	-1.24981
	-2.23507	0.146828			4.94502	-1.01452	2.64879	-0.330951
	4.25261	-0.518544			6.02091	-1.45594	3.04383	-1.11105
	3.71411	1.57832			5.85884	0.10792	0.87041	0.236732
	5.69388	0.770675			7.01134	0.311595	1.7571
	5.15025	-0.276009			7.36512	-0.773611	2.69646
	6.88918	-1.67558			5.64392	-2.36405	1.56393
	7.23252	0.33801			-0.0015552	-1.05396	1.68965
	4.86341	1.16133			1.32631	0.0483612	1.34523
	7.30167	2.44458			1.3353	0.166292	2.42535
	5.23787	0.127044			1.01216	-0.364291	2.06354
	5.36315	-0.36694			-1.17764	0.0840656	1.95995
	6.37343	0.720195			-0.15924	-1.06642	-0.171915
	4.7472	1.19601			1.0201	-1.04225	2.26994
	7.8136	-2.49845			-1.08467	1.50726	3.17634
	7.82421	-3.08855			-2.41868	-0.074931	1.80601
	6.64331	1.18261			-2.19941	0.122881	2.93091
	8.9334	-2.94666			0.172421	0.0427102	3.06623
	3.99114	-0.82538			1.27869	-0.0378536	2.73802
	8.93269	0.253053			0.835146	0.161682	2.73071
	7.7527	0.0925285			1.11678	0.382377	2.6464
	3.29628	0.0434679			1.73552	-0.806504	2.29619
	4.14357	1.47025			0.513445	0.307183	3.26192
	6.70517	-0.824826			0.807353	-0.387257	2.85441
	10.4949	0.325533			-0.310871	-2.46754	2.33646
	3.54905	0.287697			-0.872416	-0.055516	3.20188
	4.39845	-4.18488			1.48066	0.501296	2.29387
	7.6978	1.44605			0.548714	0.130487	4.49046
	5.23723	0.490829			-0.694982	-0.0784001	4.1994
	4.59195	1.25933			-0.771035	0.96373	3.23618
	11.0281	-0.988607			1.3005	-0.933725	2.66969
	8.03011	-0.36362			-0.386175	-0.893505	2.47094
	5.35397	-1.22182			2.36816	0.0888872	2.16174
	7.16465	0.0225852			-0.61008	0.941712	2.20018
	7.11315	1.10418			1.01017	0.00795795	2.06716
	5.47132	-0.871996			-0.672607	-1.53267	1.99662
	9.08511	3.71863			1.0836	0.764988	2.27198
	5.55636	2.09917			0.315429	0.0978301	0.400634
	6.95259	-0.0578288			1.35518	-0.447733	2.69903
	6.64288	-1.9644			-0.247612	0.359608	1.56978
	3.90843	0.428829			-0.641222	-0.0294624	2.05236
	10.0119	-0.655273			-2.25984	0.458949	1.83067
	5.96592	-2.07964			0.48819	0.752352	0.8401
	6.65179	-4.61501			0.941571	-2.9417	0.911931
	7.28784	1.58037			-0.676252	0.680867	2.01142
	4.67077	1.29223			0.988034	-0.945122	2.5912
	6.85704	0.599949			0.590135	1.51428	1.23886
	12.2865	-0.295954			-1.09286	0.336543	0.199632
	7.73815	1.08659			-1.35104	1.62914	2.45612
	6.91977	0.929712			0.716473	-0.13371	1.31344
	6.59558	1.4529			0.186334	0.78882	1.57725
	9.67418	-0.492227			0.941242	1.35305	2.06284
	10.668	0.562157			0.714078	1.21075	0.589021
	5.68814	-0.492923			0.250147	1.70274	0.127595
	7.5406	-1.07757			1.58912	0.140127	0.453495
	5.80308	2.42123			-0.144976	1.45236	3.18048
	8.23601	-1.30962			-0.151944	0.279306	0.880687
	14.7968	1.30903			1.1731	-0.163453	1.22353
	12.6994	1.21957			1.19405	-2.04796	2.2661
	7.66258	0.464451			1.11752	0.98608	1.9313
	13.3912	-0.95564			-2.0869	-0.916498	2.54249
	7.03127	2.20438			-0.736572	-0.248754	3.43616
	8.58192	0.800972			0.0847521	0.655565	1.42
	9.02941	0.906656			0.172273	1.4266	4.85368
	7.2508	1.65351			0.0888499	-1.30979	4.52745
	5.79291	1.55443			-0.208549	1.42285	4.27819
	6.77002	-0.519821			-0.225504	-3.13798	4.02237
	12.9375	-0.909911			-0.908355	-0.141767	2.96377
	9.08145	1.40158			-2.43812	1.34422	2.3956
	9.39609	0.519825			-2.36202	0.306071	2.36579
	8.20475	0.121549			-0.679391	0.622859	1.61661
	6.94271	-2.50069			0.38684	1.49921	2.33741
	6.33963	0.53653			0.212583	0.176417	0.710512
	6.80827	-0.276749			0.135947	0.0421057	-0.946256
	10.4515	0.0972702			-0.453975	-0.0526591	-0.373456
	6.51326	-1.37799			-1.6551	0.331808	1.18704
	5.8805	-1.55296			-2.89803	1.17977	0.233227
	-0.410909	0.771669			-1.26497	1.68657	-0.218125
	-0.116451	-0.291249			-2.03696	0.843246	0.0717888
	1.05634	0.539081			0.381935	-0.799605	0.607212
	-0.749267	0.755625			0.281231	0.36503	-3.44981
	-2.51794	0.479468			-0.568644	-5.97059	0.281808
	-0.514411	-0.439784			-1.08178	-0.539637	-1.28202
	-0.982979	0.514603			-1.26648	-3.41666	0.214392
	-0.692845	-0.225553			-0.140211	-3.74585	0.31905
	-0.17722	1.57197			-0.180385	0.335034	0.208391
	1.49603	-0.0379285			-0.50192	-4.46518	-0.122384
	-1.93361	-1.1358			0.0327945	2.50955	-1.18771
	-0.948323	0.814445			0.525754	1.41276	0.882241
	0.702472	0.608887			-0.148943	2.07665	-1.13543
	0.449733	-1.45763			-2.57016	1.50118	0.593476
	0.217331	-0.543327			-0.0222156	-0.706077	0.695678
	-0.090018	-0.0703446			1.4582	1.9019	0.388845
	1.08193	-0.617205			-1.04931	0.107332	-0.179838
	-0.435669	-0.405746			-0.585558	-1.90851	-0.0235537
	0.671852	-0.520401			0.0324405	-0.353023	0.202144
	0.498375	-0.842937			-2.4255	0.759892	1.46782
	-1.36506	0.278071			0.426008	1.12189	0.471019
	-4.0491	0.268652			-0.574162	0.296006	-1.12391
	-0.685981	0.652629			1.54161	0.21284	0.935179
	-0.303244	1.27888			1.15725	0.958994	1.47695
	1.19057	0.867332			1.88656	0.780579	-3.16564
	0.876819	-1.007			-0.119633	-1.87912	0.851753
	-0.215246	0.15047			-0.605071	1.12456	-3.59199
	0.512055	-0.151665			0.985311	-0.485986	0.411229
	-0.100601	-0.397843			1.19782	0.0286285	-2.156
	-0.315702	-1.38235			0.948989	1.42895	-4.58396
	-2.97039	0.0234802			-0.250524	1.64883	0.421814
	-2.7677	0.480656			-0.437653	-0.302343	-1.11853
	-3.10849	0.28885			-0.86869	0.771629	-3.88945
	-6.00182	0.19372			-0.462085	1.77066	0.181051
	-0.245284	0.857418			0.522004	-0.464272	-0.198369
	-0.791073	-1.45768			-0.416983	0.476324	-1.04361
	0.100449	2.0157			0.0270851	-3.72662	-0.764893
	1.62578	-3.86349			-0.201303	0.90638	-1.11188
	1.78084	-1.29889			-0.35488	0.557379	-0.893096
	0.496637	-1.52044			0.300993	0.125491	-1.47514
	-1.41159	-0.357179			0.19964	-1.38496	-0.934059
	1.1622	-0.020115			0.0951961	-1.40019	2.2094
	-3.72227	0.499487			0.778943	-0.101867	0.737847
	-2.36029	-2.23344			-1.85897	0.859096	-0.718805
	-0.309113	0.404714			-0.391269	1.1395	-4.91321
	-2.11623	0.528387			-1.94414	-0.996751	1.63877
	-0.830978	1.53788			-0.173881	0.792244	-3.13201
	-0.472381	-0.0362765			0.866526	0.780274	-0.433718
	-1.9706	-0.475583			0.498148	0.831521	-1.11575
	0.634107	-1.32501			0.726222	-2.77201	1.01706
	-1.05168	1.08094			-0.274865	0.212385	-1.68586
	-0.307326	-1.07644			0.0347186	0.677838	-0.249396
	-2.65571	2.00182			2.68538	1.54959	-0.19724
	-0.0749462	0.444572			1.50226	-0.446329	0.683318
	-1.77269	0.483449			1.15439	0.549402	1.18829
	-5.52972	0.895139			0.398612	-4.93903	-1.86461
	0.576443	1.26953			1.15289	-2.10306	0.580274
	-0.753761	1.33149			1.72717	-1.22244	0.10941
	0.333484	-0.235185			1.59142	0.090592	-0.911322
	0.343534	0.689566			1.15589	1.20821	0.976448
	-0.559091	-1.1254			2.39724	0.863386	0.472571
	0.954038	0.977621			1.7125	1.3798	-0.410499
	-1.64766	-0.825963			1.44003	-2.14581	0.439536
	-1.00483	-1.26011			1.57493	-0.10497	2.64363
	0.017374	-0.712705			0.965867	-3.55576	2.1183
	-1.34401	-1.52055			0.579057	0.411588	-4.84648
	0.409251	-0.402428			1.6211	-3.54267	2.08495
	-2.05497	-0.612353			1.53275	1.8019	-1.32148
	0.675787	0.822885			0.975249	2.21688	1.63515
	0.815783	-1.80167			1.23775	2.23983	0.716981
	-0.0456117	-3.4019			2.43403	1.42346	1.17916
	-2.18232	-0.35376			1.8686	1.14259	0.873251
	0.34451	-2.4951			2.32879	-1.04359	1.77924
	-0.247862	-0.0855292			1.26549	-1.09378	0.868952
	-4.50797	0.0019908			1.98419	0.8677	2.79232
	0.192029	-0.467842			0.321293	-2.59237	0.291848
	-0.472337	1.30305			1.26029	-0.842847	0.246775
	-0.682947	-0.634741			1.92673	-0.240742	0.0655659
	1.17826	-0.733771			2.21839	-2.28271	0.518877
	0.696054	-0.262467			0.749924	-0.0336123	1.10618
	1.08115	0.532043			0.732941	-0.901754	-0.910254
	0.383738	-0.0347357			2.0769	-0.71863	-0.785661
	0.246019	-1.45379			1.22227	1.26355	1.07824
	1.21888	-0.725192			2.51443	0.208342	0.773055
	1.47657	-2.12656			-0.104624	-3.04198	0.958255
	0.928616	0.701126			2.26313	1.57469	1.44656
	0.301013	-0.767567			1.23689	-0.0265315	0.744487
	1.20385	-1.65596			-0.850429	1.31446	2.09885
	1.30645	0.0742807			-2.01169	0.945015	0.309812
	0.81101	-1.45226			1.4244	1.10105	0.819702
	-0.123707	0.271469			2.75952	-1.32724	1.51729
	-0.733726	-1.62487			2.13638	-1.48322	0.460725
	0.719451	0.0574518			1.508	0.607724	0.931576
	-0.300762	0.674175			1.45931	1.17152	-0.36726
	-0.460212	-2.4074			1.88476	1.41732	2.32869
	1.09584	0.916212			2.02365	2.47642	0.355027
	1.15124	0.317073			1.86197	1.2621	1.17605
	1.08941	0.1157			-2.58649	1.95775	1.60892
	0.438234	1.064			-0.768233	1.98071	2.12797
	0.48688	-1.23965			-0.149623	-0.995539	2.87883
	1.48477	-2.7871			-0.98046	-3.20599	0.470954
	1.06597	-0.439777			0.247127	1.85832	1.8969
	0.098646	0.199535			-1.91935	-0.737898	0.24247
	0.707228	0.145508			-0.487393	0.617896	1.04832
	1.27893	0.916276			-0.302253	0.975635	-0.93901
	-0.605472	0.354553			6.22913	0.512983	-0.184132
	0.942531	-0.425284			3.06272	0.335695	-1.12283
	-0.0338581	1.48192			4.59179	1.69943	-0.0670758
	0.0867713	-1.06245			4.77796	1.37266	1.12399
	1.22556	0.448031			4.33451	2.01882	0.608937
	0.950275	0.0885831			5.08818	-0.175298	0.651922
	0.105478	-0.899521			4.23189	-0.152032	0.489836
	-0.823227	1.55573			5.84707	0.801219	1.43373
	0.355238	-0.451172			4.09484	0.456327	1.74535
	0.94679	-1.13045			3.65351	1.18594	2.12965
	-0.150762	-0.699776			4.31235	1.12438	0.595986
	0.718222	0.00570121			5.02456	1.30645	0.0695904
	-1.43734	-1.16391			2.97484	0.578153	-1.67287
	-0.345189	-1.62141			3.22447	0.870744	-1.21124
	0.402968	-0.364321			3.28405	1.1067	0.141227
	1.49758	-1.45141			3.22771	0.491438	0.396329
	0.80443	0.581612			5.34145	1.30423	-0.0216233
	0.979708	-3.02139			5.0372	1.27462	-0.555506
	1.02653	0.706352			2.67445	0.584286	1.55475
	1.4061	-1.94255			6.08891	2.06454	0.449003
	1.79853	0.564201			6.77749	2.54411	-0.440465
	-1.86453	-0.903216			9.06243	0.700402	2.0538
	0.929199	1.53659			5.53313	2.092	-2.51568
	0.862154	-0.1005			6.2843	0.288051	0.230674
	-1.00059	-0.500536			5.5617	1.78236	2.13476
	0.057934	0.0416133			4.46733	2.84358	0.48102
	-2.49526	1.18321			6.23334	2.23802	-1.06544
	0.23075	-1.27318			5.41664	0.993481	1.06562
	0.6791	-2.02653			5.84671	0.0343928	-0.27099
	-1.92479	-1.34305			5.44452	-0.425593	1.35359
	-0.818352	0.0431534			6.43161	-0.167172	0.156098
	-0.144647	2.16047			6.10887	0.755248	-2.2974
	-2.50904	0.225767			6.43083	0.163155	-0.686897
	0.416579	-1.19541			5.37955	0.981921	0.58967
	0.43772	0.664596			5.80826	0.409005	-2.81589
	1.4477	-0.0501758			5.78436	-1.64224	0.521413
	0.935925	-0.850397			5.59762	1.59193	-0.66875
	0.522614	-1.59903			6.47567	1.87109	-0.361385
	1.2545	-1.03623			6.23675	1.45527	-0.170906
	0.892615	1.17338			5.88937	-0.0351883	-5.53648
	-0.331054	-0.907139			5.03543	0.327968	-0.75582
	0.608802	2.32888			6.49145	0.993645	0.052602
	-0.0285392	-3.02353			8.10493	1.46411	-1.77969
	-1.07608	-0.53119			4.82871	-0.106103	-1.07101
	-2.4707	1.11873			4.82636	-5.36452	-2.28413
	1.43267	-0.731374			8.34842	-1.02048	1.32059
	1.49322	-1.40227			4.93168	2.25809	-1.13512
	-0.421713	-4.29511			6.4548	-0.0590086	-1.69346
	-0.996617	0.143977			6.66135	1.38693	1.59752
	0.602831	0.236386			6.12191	-0.301053	-0.340546
	0.266975	-0.244332			4.78278	1.17563	-1.31067
	-0.150068	-0.273572			6.78183	1.71108	-0.348794
	-0.766736	0.197979			4.78175	2.12589	-0.53922
	1.49427	-2.015			6.17075	-1.4016	-0.510555
	-2.12532	0.134151			6.34437	-0.122679	-0.875999
	1.4423	-2.61416			7.02368	-0.00685294	-1.31456
	1.59845	-0.367903			4.83464	0.329334	-1.18083
	0.764717	-0.254077			6.51724	1.38682	-0.579728
	4.99935	-1.27143			5.98562	-1.30045	-3.2245
	5.29428	-1.87661			5.09521	0.0666284	0.823978
	4.13168	-0.884846			5.39701	1.38395	-1.17021
	5.30539	0.47618			6.00949	0.521314	0.56206
	4.18048	-1.26806			5.39827	-1.38364	-0.662621
	3.44638	-0.384761			4.64179	0.866249	1.45775
	2.32941	-4.02781			5.43851	0.154615	2.0388
	2.93514	-3.0788			7.15861	0.904477	2.8248
	4.7977	-2.98668			5.65983	1.10515	1.68155
	3.39581	1.11485			5.35212	0.236413	1.1653
	2.58651	-1.10411			5.8376	0.879223	0.741801
	4.63369	0.714652			10.2512	0.670905	-0.747985
	4.62686	-0.928283			7.48126	0.16561	0.674586
	2.87744	0.146634			5.98257	0.382503	0.931685
	3.92295	-2.69335			4.64179	-1.02534	-0.409095
	4.65782	-3.06981			5.76883	-3.5934	0.239334
	3.76581	-0.85552			6.04047	-0.294008	0.775662
	3.0247	-0.979264			0.101858	1.0805	-0.616734
	4.70062	-1.47008			0.262759	-1.89469	4.0548
	4.28135	-0.148705			-1.11541	0.758355	-0.647232
	4.97209	-0.707648			-5.18325	-0.00385059	-0.489082
	4.33848	0.761343			-1.0892	0.626876	0.372949
	4.34543	0.923661			-0.335946	1.14426	-0.346063
	3.03752	0.289054			0.572377	-2.11206	-1.45762
	4.20318	-1.22949			0.181176	-0.665983	-1.1238
	3.76626	-3.57524			4.89906	0.308527	1.74423
	2.73454	0.0511395			6.01096	0.0213923	1.40678
	4.02275	-0.332162			4.2763	1.24938	-1.48047
	4.4555	0.256718			5.06584	1.08916	1.18393
	3.04264	-0.486574			5.33189	1.8134	0.728679
	3.10946	0.194557			4.40973	-2.47567	0.955127
	3.71824	0.85068			5.91792	0.609823	0.858531
	4.03491	-1.1601			5.42544	0.531591	1.67334
	3.79198	0.794563			5.19678	0.0517533	-2.0874
	3.98907	-0.224401			6.01636	2.44144	1.35462
	3.90308	-0.55194			6.52488	0.00868463	-0.292885
	3.81613	1.08764			5.8874	1.85905	-1.31291
	3.37724	0.106196			6.13762	0.685371	-0.942976
	2.05955	0.280499			4.81107	0.361928	-1.06166
	2.62417	0.481601			5.99369	1.81394	-1.2274
	5.10266	0.574336			5.34216	-0.205547	0.361191
	4.98333	1.44176			3.31135	-1.99808	2.51213
	4.19022	0.698477			4.35703	0.232367	1.83515
	3.67008	-0.516303			4.20509	1.10901	0.377056
	2.91336	1.2419			5.40244	1.10023	1.46452
	5.29042	-0.273796			4.64027	1.36415	1.86522
	5.31499	-4.55646			4.90891	0.658599	0.312175
	7.79592	-0.2497			4.52435	-0.517176	0.349976
	4.75263	-2.99461			2.74241	0.292269	-1.76211
	4.77199	1.08161			5.10517	3.01367	1.31791
	7.02182	-0.878549			4.26738	2.09178	-1.84151
	5.32036	-2.24477			3.78921	0.0242073	0.462319
	5.04157	0.590958			4.11635	0.96715	0.711898
	4.00042	0.981644			5.68196	1.08835	1.27138
	3.84252	-0.260394			4.06425	-0.258282	1.13037
	5.25127	2.38943			2.93142	0.416008	0.630465
	4.98243	-0.0463364			4.72273	-0.544897	-0.600514
	3.58249	0.631577			4.81684	1.14987	1.17466
	5.8614	1.15414			2.96975	0.284871	0.912557
	6.18762	-0.0565415			4.36333	0.186565	1.27147
	5.35528	-0.25183			-1.88258	0.835018	1.15214
	5.08484	0.420798			1.04575	1.57601	0.893477
	4.95303	-0.0815319			1.00344	0.89267	1.61717
	5.45442	-1.56452			-0.289889	0.97566	1.34029
	7.31696	-2.04678			-1.14368	1.1944	1.43156
	6.2042	-0.616538			-2.87891	-1.08092	0.620433
	8.08943	-2.0504			-3.90312	-4.42383	0.702964
	5.98322	-0.800941			-1.28554	-1.17263	2.41991
	5.98641	-1.10145			-0.32187	1.22267	3.0243
	7.2534	0.537443			-0.604401	-0.75939	2.13244
	5.31537	-1.74931			0.433253	-1.36732	1.38015
	7.54377	0.519041			0.718911	-1.04313	2.70964
	11.0991	-1.23587			-0.765783	-0.626643	1.49527
	7.46158	-2.60044			1.75306	0.304904	2.4202
	6.53419	-0.476727			0.362009	-3.42401	-0.149792
	7.88991	-0.973871			0.158147	0.501366	-1.27128
	4.00693	-1.49695			0.641694	-0.228705	0.641804
	7.30162	-1.30365			0.0434359	2.0953	1.25543
	5.83527	-2.15075			-0.434715	-0.0313555	1.26356
	5.94381	-1.47703			0.387248	-0.0822827	-0.500391
	6.32248	-0.159062			-2.52406	0.838228	0.328671
	5.15888	0.714673			-1.7974	0.640256	-0.644193
	6.91099	-1.41797			-0.378235	-1.25357	-1.01796
	5.52837	0.255588			0.733037	-2.90552	0.99389
	9.66478	-0.438474			-1.59567	-0.733587	0.0487685
	5.60553	0.0673332			-1.53143	-0.47286	-0.166135
	6.46182	0.844167			0.444511	0.0800083	2.22659
	6.73987	0.410072			1.88405	-1.10715	1.60392
	4.59894	1.08266			-4.38624	0.124253	1.37978
	-0.666427	1.07848			1.30502	0.954236	0.425316
	-0.777932	-0.25268			1.09774	-0.697977	1.95374
	-2.24487	-0.158747			-0.425317	-0.553372	-0.831565
	0.221774	-0.338803			1.4943	0.998065	1.37365
	-0.339768	1.18332			0.809214	0.0262657	1.0177
	-0.8763	-4.18442			1.45702	-0.192401
	-2.84807	-0.834477			1.19286	-2.36389
	-0.943797	0.568255			1.26973	-1.51565
	-0.858306	-2.72539			0.815899	0.887968
	-1.69222	-1.52963			0.298659	1.92966
	-1.606	-0.935778			2.84893	1.59703
	0.477387	1.5085			1.38453	0.256414
	-1.13717	0.351032			-0.19036	-0.827449
	-0.283828	0.154516			-0.0359513	0.919939
	-1.11376	-0.889785			-0.941889	-0.750642
	0.143203	-0.827417			1.72794	1.83075
	-0.0146847	-2.90462			-0.469181	1.57525
	0.282372	-2.34035			-1.21928	0.435418
	-1.50734	1.17237			-1.21968	1.05901
	-1.42549	4.20667			-2.23094	1.76017
	-0.375327	-0.933576			-0.14819	-0.347755
	-1.71205	-0.2237			-0.763091	-1.14398
	0.478562	-1.68381			1.20007	-1.55843
	-0.0352346	-0.828286			0.931435	-0.821645
	-0.0180234	1.09684			-1.08563	-3.85217
	-0.492917	-2.18251			-1.50641	0.221935
	-5.72808	1.42116			0.969308	1.68489
	-0.28015	-0.982747			-1.74997	2.68324
	-0.468437	0.164581			0.221472	-0.317312
	-2.00411	-0.74445			0.341393	0.387524
	-0.517616	1.04501			-0.552631	-1.18421
	0.0484477	2.14377			1.27561	0.0461672
	-1.0638	0.779142			1.2051	-1.144
	0.0677401	1.04205			0.659507	-1.64619
	-0.288104	0.16209			0.0422232	-0.0618808
	-0.341639	1.19624			0.906344	0.597897
	-2.30871	0.417515			2.93716	1.32299
	0.113646	2.56222			3.39358	1.27932
	-1.102	1.28235			1.14747	-0.632353
	1.21702	1.83774			2.77224	1.52524
	-1.77579	1.07802			1.36186	-1.6648
	0.433536	-0.144474			-0.101072	2.37882
	-3.62596	1.14497			1.03395	0.192963
	-0.158256	1.32758			1.78689	1.07517
	0.239278	0.133521			0.0965624	-0.0827612
	-3.08743	0.109241			0.711121	0.0165744
	-0.139214	-0.0957861			0.742898	-0.468879
	-3.30473	-0.734578			-2.40263	1.20433
	-2.83649	-0.74989			1.02303	0.757499
	0.365715	0.442763			1.96808	-1.51416
	-1.13767	0.467307			-0.17749	0.395521
	-0.203473	1.2725			0.977232	0.483829
	-1.0986	-0.526876			0.414861	1.18284
	-2.59807	-1.02113			-0.396335	-0.641357
	3.49252	1.13108			-1.71895	-0.356292
	10.2352	-0.777206			2.34646	1.85097
	4.62389	0.0701532			-0.18175	1.29222
	24.0465	2.31802			1.60808	-1.91173
	8.17947	1.16406			2.38659	0.0648263
	4.1685	0.0798525			3.23549	-2.25512
	7.65558	-1.61687			-2.4783	-0.0767029
	6.07607	-1.25703			1.6712	-0.135019
	4.24222	0.393779			-1.40867	-3.86802
	7.95279	1.19149			-3.15787	0.077598
	8.22823	-0.996869			-0.464361	-3.21202
	6.57094	-0.13468			-0.274875	-1.28902
	7.92642	0.876914			0.102108	1.25569
	5.32329	0.798149			-0.492319	0.325561
	7.19265	1.83312			1.33676	6.95713
	6.35082	-2.15803			1.11834	0.277214
	3.81743	-0.821441			1.20656	0.178449
	9.92317	1.08485			0.141561	-0.738672
	6.53991	-1.5043			1.34414	0.0800775
	8.84665	-0.317297			0.617386	-0.537727
	5.1453	1.26634			-1.49398	0.26664
	4.77291	-1.05118			-0.265543	0.147473
	7.86707	0.516496			0.125365	0.542445
	6.0926	1.44905			2.9068	0.713882
	6.03813	0.100288			1.14192	0.317736
	6.29647	-0.479969			1.61851	-1.21179
[truncated: 11,902 more rows]

## Sheet: Figure 2b
Figure 2b	5c.c7 MFS-H57
	r_c t_^-0.5 (μm s^-0.5)		immobile		mobile			immobile					mobile
	0.137203		cells	nocells	cells	nocells		cells			nocells		cells		nocells
	0.168513		force (pN)	force (pN)	force (pN)	force (pN)		force (pN)	pdf1 (pN^-1)	pdf2 (pN^-1)	force (pN)	pdf1 (pN^-1)	force (pN)	pdf1 (pN^-1)	force (pN)	pdf1 (pN^-1)
	0.248194
	0.226466		-0.0943245	-0.0725109	1.13775	-0.0725109		-5	0.00386302	0.000511973	-5	0.00670422	-5	0.00616275	-5	0.00670422
	0.432882		3.02997	3.76798	-2.81881	3.76798		-4.79798	0.00464603	0.000612539	-4.79798	0.0080574	-4.79798	0.0074061	-4.79798	0.0080574
	0.192255		1.61106	-0.643925	-1.09054	-0.643925		-4.59596	0.00555949	0.000728456	-4.59596	0.00963333	-4.59596	0.00885392	-4.59596	0.00963333
	0.121636		3.79142	-0.407703	1.82422	-0.407703		-4.39394	0.0066225	0.000861472	-4.39394	0.0114636	-4.39394	0.0105351	-4.39394	0.0114636
	0.478287		0.0340265	1.01515	0.790844	1.01515		-4.19192	0.00785716	0.00101348	-4.19192	0.0135841	-4.19192	0.0124827	-4.19192	0.0135841
	0.123999		0.877225	-0.544193	-0.134367	-0.544193		-3.9899	0.00928908	0.00118652	-3.9899	0.0160365	-3.9899	0.0147347	-3.9899	0.0160365
	0.143483		3.89914	1.69315	0.605128	1.69315		-3.78788	0.0109481	0.00138281	-3.78788	0.018868	-3.78788	0.0173346	-3.78788	0.018868
	1.49654		1.06856	0.549073	-2.29638	0.549073		-3.58586	0.0128688	0.00160473	-3.58586	0.022133	-3.58586	0.0203324	-3.58586	0.022133
	0.737756		-1.50606	-0.621264	-0.509294	-0.621264		-3.38384	0.0150916	0.00185483	-3.38384	0.0258937	-3.38384	0.0237854	-3.38384	0.0258937
	0.0985737		-1.94818	-0.695753	0.545416	-0.695753		-3.18182	0.0176636	0.00213586	-3.18182	0.0302209	-3.18182	0.0277588	-3.18182	0.0302209
	0.17398		-0.283754	0.592901	0.532735	0.592901		-2.9798	0.0206392	0.00245074	-2.9798	0.0351943	-2.9798	0.0323269	-2.9798	0.0351943
	0.116165		0.966547	1.17029	-0.308442	1.17029		-2.77778	0.0240811	0.00280257	-2.77778	0.0409029	-2.77778	0.0375727	-2.77778	0.0409029
	0.0823423		2.14187	1.57908	-1.81018	1.57908		-2.57576	0.0280611	0.00319462	-2.57576	0.0474442	-2.57576	0.0435883	-2.57576	0.0474442
	0.0834832		2.62971	-1.07162	-0.542954	-1.07162		-2.37374	0.0326601	0.0036303	-2.37374	0.0549228	-2.37374	0.0504734	-2.37374	0.0549228
	0.179128		0.580287	1.1217	-3.33145	1.1217		-2.17172	0.0379678	0.00411308	-2.17172	0.0634461	-2.17172	0.0583328	-2.17172	0.0634461
	0.637645		0.677734	0.667534	-1.07973	0.667534		-1.9697	0.0440812	0.00464648	-1.9697	0.0731194	-1.9697	0.067272	-1.9697	0.0731194
	0.112928		0.798877	-1.35962	0.43413	-1.35962		-1.76768	0.0511018	0.00523395	-1.76768	0.0840356	-1.76768	0.0773899	-1.76768	0.0840356
	1.1533		1.94094	3.146	0.408936	3.146		-1.56566	0.0591301	0.00587871	-1.56566	0.0962626	-1.56566	0.0887677	-1.56566	0.0962626
	0.91946		1.35365	2.39426	0.408716	2.39426		-1.36364	0.0682572	0.00658365	-1.36364	0.109824	-1.36364	0.101454	-1.36364	0.109824
	0.173151		5.1502	0.111797	-1.40437	0.111797		-1.16162	0.0785531	0.00735103	-1.16162	0.124676	-1.16162	0.115443	-1.16162	0.124676
	1.27992		1.87249	1.51994	1.14639	1.51994		-0.959596	0.0900491	0.00818228	-0.959596	0.140677	-0.959596	0.13065	-0.959596	0.140677
	0.23852		1.66224	0.146932	-1.64535	0.146932		-0.757576	0.102717	0.00907766	-0.757576	0.157553	-0.757576	0.146882	-0.757576	0.157553
	0.274983		2.84863	-0.0467851	-4.53258	-0.0467851		-0.555556	0.116442	0.0100359	-0.555556	0.174868	-0.555556	0.163805	-0.555556	0.174868
	0.260617		3.05198	-2.03355	-2.01466	-2.03355		-0.353535	0.130995	0.0110537	-0.353535	0.191996	-0.353535	0.180913	-0.353535	0.191996
	0.165441		1.99283	-0.122084	-0.232427	-0.122084		-0.151515	0.146005	0.0121256	-0.151515	0.208112	-0.151515	0.197516	-0.151515	0.208112
	1.11957		1.29947	1.23122	0.369585	1.23122		0.0505051	0.160936	0.0132431	0.0505051	0.222208	0.0505051	0.212738	0.0505051	0.222208
	0.159857		0.715491	0.153748	-1.77608	0.153748		0.252525	0.175086	0.0143948	0.252525	0.233155	0.252525	0.225552	0.252525	0.233155
	0.223906		1.41163	0.936879	-2.32887	0.936879		0.454545	0.187606	0.0155658	0.454545	0.239801	0.454545	0.234857	0.454545	0.239801
	0.0675744		-1.92692	0.591758	-0.721831	0.591758		0.656566	0.197551	0.016738	0.656566	0.241126	0.656566	0.23959	0.656566	0.241126
	0.131811		0.260047	1.62453	0.436054	1.62453		0.858586	0.20397	0.0178896	0.858586	0.236414	0.858586	0.238882	0.858586	0.236414
	0.746946		-0.564688	0.954083	1.23546	0.954083		1.06061	0.206031	0.0189965	1.06061	0.225423	1.06061	0.232219	1.06061	0.225423
	0.139222		-3.36282	-1.59069	0.677143	-1.59069		1.26263	0.203153	0.0200319	1.26263	0.20851	1.26263	0.219582	1.26263	0.20851
	0.202867		-0.132525	1.44469	-1.06026	1.44469		1.46465	0.19514	0.0209684	1.46465	0.186654	1.46465	0.201529	1.46465	0.186654
	0.102667		0.24102	-0.564283	-0.356718	-0.564283		1.66667	0.182256	0.0217786	1.66667	0.161368	1.66667	0.17917	1.66667	0.161368
	1.61159		-0.246752	0.809882	0.584276	0.809882		1.86869	0.165243	0.022437	1.86869	0.134492	1.86869	0.154049	1.86869	0.134492
	0.763181		-2.74774	-4.37717	-0.879618	-4.37717		2.07071	0.145243	0.0229214	2.07071	0.10791	2.07071	0.127921	2.07071	0.10791
	0.910425		-0.354198	-5.78537	0.625188	-5.78537		2.27273	0.123644	0.0232146	2.27273	0.0832711	2.27273	0.102497	2.27273	0.0832711
	1.07818		2.05677	-0.408077	1.2967	-0.408077		2.47475	0.101883	0.0233054	2.47475	0.0617716	2.47475	0.0792053	2.47475	0.0617716
	0.886701		0.684533	0.303568	1.26843	0.303568		2.67677	0.0812473	0.0231896	2.67677	0.044051	2.67677	0.0590283	2.67677	0.044051
	0.150128		-2.34887	1.90249	0.77579	1.90249		2.87879	0.0627202	0.0228707	2.87879	0.0302155	2.87879	0.0424449	2.87879	0.0302155
	0.166614		-2.78048	0.111546	-1.11685	0.111546		3.08081	0.0469023	0.0223591	3.08081	0.019956	3.08081	0.0294746	3.08081	0.019956
	0.222552		-0.717497	-1.14502	2.14673	-1.14502		3.28283	0.0340133	0.0216718	3.28283	0.0127104	3.28283	0.0197936	3.28283	0.0127104
	0.133967		0.943191	0.537251	2.6931	0.537251		3.48485	0.0239561	0.0208312	3.48485	0.00782277	3.48485	0.0128776	3.48485	0.00782277
	0.18992		-1.71357	-0.267928	0.684598	-0.267928		3.68687	0.0164169	0.0198635	3.68687	0.00466368	3.68687	0.0081343	3.68687	0.00466368
	0.104318		0.966019	0.740207	0.817602	0.740207		3.88889	0.0109699	0.0187971	3.88889	0.00270062	3.88889	0.00500108	3.88889	0.00270062
	0.112672		-1.28686	-0.0924452	1.90499	-0.0924452		4.09091	0.00716456	0.0176611	4.09091	0.00152367	4.09091	0.00300096	4.09091	0.00152367
	0.1384		-0.950238	0.862682	2.09163	0.862682		4.29293	0.00458525	0.0164835	4.29293	0.000840284	4.29293	0.00176276	4.29293	0.000840284
	0.655328		0.165046	-2.34177	1.21076	-2.34177		4.49495	0.00288336	0.0152904	4.49495	0.000454511	4.49495	0.00101671	4.49495	0.000454511
	0.121745		-2.25548	-0.162163	4.58454	-0.162163		4.69697	0.0017865	0.0141048	4.69697	0.000241964	4.69697	0.000577622	4.69697	0.000241964
	0.711981		-1.31205	0.536409	1.09957	0.536409		4.89899	0.00109368	0.012946	4.89899	0.000127219	4.89899	0.000324264	4.89899	0.000127219
	0.0904164		-2.81479	0.822316	0.880373	0.822316		5.10101	0.000663372	0.0118298	5.10101	6.62865e-05	5.10101	0.000180432	5.10101	6.62865e-05
	0.313709		-1.28556	-1.21377	0.30995	-1.21377		5.30303	0.000399733	0.010768	5.30303	3.43403e-05	5.30303	9.98139e-05	5.30303	3.43403e-05
	0.143686		-0.394454	-1.89588	2.60713	-1.89588		5.50505	0.000239907	0.00976897	5.50505	1.77439e-05	5.50505	5.50523e-05	5.50505	1.77439e-05
	0.754601		2.10459	0.981451	1.43218	0.981451		5.70707	0.000143757	0.00883784	5.70707	9.17144e-06	5.70707	3.03554e-05	5.70707	9.17144e-06
	0.118839		-1.47487	-0.817523	-0.20328	-0.817523		5.90909	8.61992e-05	0.00797713	5.90909	4.75502e-06	5.90909	1.67747e-05	5.90909	4.75502e-06
	0.939656		0.298649	-1.34794	2.20439	-1.34794		6.11111	5.18277e-05	0.00718714	6.11111	2.47896e-06	6.11111	9.31144e-06	6.11111	2.47896e-06
	0.442825		2.33673	-2.63361	-2.14655	-2.63361		6.31313	3.13051e-05	0.00646643	6.31313	1.30243e-06	6.31313	5.20251e-06	6.31313	1.30243e-06
	0.241362		2.33517	-1.61224	0.741009	-1.61224		6.51515	1.90275e-05	0.00581231	6.51515	6.90977e-07	6.51515	2.9311e-06	6.51515	6.90977e-07
	0.850678		2.44205	1.50652	-0.385235	1.50652		6.71717	1.16545e-05	0.00522118	6.71717	3.708e-07	6.71717	1.66784e-06	6.71717	3.708e-07
	0.19892		3.38678	-2.74387	0.849489	-2.74387		6.91919	7.20274e-06	0.00468887	6.91919	2.01567e-07	6.91919	9.59782e-07	6.91919	2.01567e-07
	0.947203		2.07844	-4.23642	0.317056	-4.23642		7.12121	4.49629e-06	0.00421093	7.12121	1.11131e-07	7.12121	5.59217e-07	7.12121	1.11131e-07
	0.135511		2.11422	1.1299	0.33635	1.1299		7.32323	2.83756e-06	0.00378279	7.32323	6.22037e-08	7.32323	3.30202e-07	7.32323	6.22037e-08
	1.10383		2.67099	0.80536	0.00966267	0.80536		7.52525	1.81167e-06	0.00339993	7.52525	3.53759e-08	7.52525	1.9774e-07	7.52525	3.53759e-08
	0.201446		3.10188	1.53061	0.587818	1.53061		7.72727	1.17084e-06	0.00305801	7.72727	2.04535e-08	7.72727	1.20162e-07	7.72727	2.04535e-08
			2.39702	-1.7827	-0.175937	-1.7827		7.92929	7.66252e-07	0.00275292	7.92929	1.20275e-08	7.92929	7.41263e-08	7.92929	1.20275e-08
			2.03978	1.01614	0.0937324	1.01614		8.13131	5.07958e-07	0.00248082	8.13131	7.19528e-09	8.13131	4.64327e-08	8.13131	7.19528e-09
			1.98891	0.262207	-1.96464	0.262207		8.33333	3.41141e-07	0.0022382	8.33333	4.37959e-09	8.33333	2.95377e-08	8.33333	4.37959e-09
			2.15887	2.40576	0.348134	2.40576		8.53535	2.32123e-07	0.00202184	8.53535	2.71227e-09	8.53535	1.90827e-08	8.53535	2.71227e-09
			2.6553	1.3565	-1.23832	1.3565		8.73737	1.60017e-07	0.00182882	8.73737	1.70883e-09	8.73737	1.25193e-08	8.73737	1.70883e-09
			2.51608	0.0353831	-1.20651	0.0353831		8.93939	1.11747e-07	0.00165654	8.93939	1.09508e-09	8.93939	8.33914e-09	8.93939	1.09508e-09
			2.36009	-0.0644036	-1.04832	-0.0644036		9.14141	7.90407e-08	0.00150264	9.14141	7.13598e-10	9.14141	5.63855e-09	9.14141	7.13598e-10
			0.820026	0.828832	-0.380002	0.828832		9.34343	5.66129e-08	0.00136505	9.34343	4.72686e-10	9.34343	3.86892e-09	9.34343	4.72686e-10
			0.657235	-1.22273	0.101199	-1.22273		9.54545	4.10499e-08	0.0012419	9.54545	3.18152e-10	9.54545	2.69301e-09	9.54545	3.18152e-10
			2.62648	-4.45985	-0.37072	-4.45985		9.74747	3.01238e-08	0.00113157	9.74747	2.17495e-10	9.74747	1.90086e-09	9.74747	2.17495e-10
			2.01446	0.391184	0.505083	0.391184		9.94949	2.23647e-08	0.00103258	9.94949	1.50944e-10	9.94949	1.36003e-09	9.94949	1.50944e-10
			1.89777	-0.865177	1.69244	-0.865177		10.1515	1.67926e-08	0.000943665	10.1515	1.06297e-10	10.1515	9.85924e-10	10.1515	1.06297e-10
			1.40841	0.429011	1.09471	0.429011		10.3535	1.27471e-08	0.000863687	10.3535	7.59185e-11	10.3535	7.23838e-10	10.3535	7.59185e-11
			2.75863	-1.16778	-1.66428	-1.16778		10.5556	9.77871e-09	0.000791646	10.5556	5.49627e-11	10.5556	5.37952e-10	10.5556	5.49627e-11
			3.86926	-1.12311	1.22041	-1.12311		10.7576	7.57805e-09	0.000726663	10.7576	4.03142e-11	10.7576	4.04528e-10	10.7576	4.03142e-11
			1.77198	-1.47486	-1.73434	-1.47486		10.9596	5.93021e-09	0.000667961	10.9596	2.99427e-11	10.9596	3.07649e-10	10.9596	2.99427e-11
			-0.128921	-2.50583	0.637962	-2.50583		11.1616	4.68436e-09	0.000614855	11.1616	2.25083e-11	11.1616	2.36518e-10	11.1616	2.25083e-11
			-0.538983	-0.680882	0.927655	-0.680882		11.3636	3.73363e-09	0.000566741	11.3636	1.71155e-11	11.3636	1.83728e-10	11.3636	1.71155e-11
			0.577651	1.51196	0.0141901	1.51196		11.5657	3.00156e-09	0.000523086	11.5657	1.31587e-11	11.5657	1.44143e-10	11.5657	1.31587e-11
			-0.456214	0.893507	1.90353	0.893507		11.7677	2.43296e-09	0.000483419	11.7677	1.02236e-11	11.7677	1.14165e-10	11.7677	1.02236e-11
			0.806848	-0.258873	2.18925	-0.258873		11.9697	1.98765e-09	0.000447323	11.9697	8.02327e-12	11.9697	9.12438e-11	11.9697	8.02327e-12
			0.167971	0.515546	1.93792	0.515546		12.1717	1.63608e-09	0.000414431	12.1717	6.35705e-12	12.1717	7.35575e-11	12.1717	6.35705e-12
			1.73575	1.19526	1.19635	1.19526		12.3737	1.35638e-09	0.000384414	12.3737	5.08303e-12	12.3737	5.979e-11	12.3737	5.08303e-12
			-0.255011	-2.93349	0.366002	-2.93349		12.5758	1.13221e-09	0.000356984	12.5758	4.09981e-12	12.5758	4.89825e-11	12.5758	4.09981e-12
			2.45244	0.752241	-0.919176	0.752241		12.7778	9.51269e-10	0.000331884	12.7778	3.33425e-12	12.7778	4.04299e-11	12.7778	3.33425e-12
			2.25576	-0.401816	1.80759	-0.401816		12.9798	8.04221e-10	0.000308885	12.9798	2.7331e-12	12.9798	3.36091e-11	12.9798	2.7331e-12
			1.81963	0.60936	-0.296169	0.60936		13.1818	6.83937e-10	0.000287784	13.1818	2.25718e-12	13.1818	2.8129e-11	13.1818	2.25718e-12
			-0.923139	-3.13117	1.05007	-3.13117		13.3838	5.84929e-10	0.000268399	13.3838	1.87747e-12	13.3838	2.36949e-11	13.3838	1.87747e-12
			1.49476	0.00600677	0.240995	0.00600677		13.5859	5.02942e-10	0.000250568	13.5859	1.57226e-12	13.5859	2.00826e-11	13.5859	1.57226e-12
			1.03263	-0.644229	-3.86258	-0.644229		13.7879	4.34659e-10	0.000234146	13.7879	1.32518e-12	13.7879	1.71207e-11	13.7879	1.32518e-12
			0.870098	-0.500297	-0.323282	-0.500297		13.9899	3.77477e-10	0.000219005	13.9899	1.1238e-12	13.9899	1.46769e-11	13.9899	1.1238e-12
			1.98052	-1.38659	0.532481	-1.38659		14.1919	3.29335e-10	0.000205028	14.1919	9.58583e-13	14.1919	1.26485e-11	14.1919	9.58583e-13
			3.47827	0.206231	-0.216326	0.206231		14.3939	2.886e-10	0.000192111	14.3939	8.22199e-13	14.3939	1.09553e-11	14.3939	8.22199e-13
			2.67917	-1.57527	1.81446	-1.57527		14.596	2.53965e-10	0.00018016	14.596	7.08941e-13	14.596	9.53417e-12	14.596	7.08941e-13
			2.97548	-2.90519	0.969486	-2.90519		14.798	2.24378e-10	0.000169092	14.798	6.14352e-13	14.798	8.33517e-12	14.798	6.14352e-13
			5.16533	0.711365	0.287361	0.711365		15	1.98992e-10	0.00015883	15	5.34921e-13	15	7.3185e-12	15	5.34921e-13
			3.84769	0.503267	0.200022	0.503267
			1.69988	1.26045	-1.45315	1.26045
			1.33294	1.18721	-0.603972	1.18721
			-1.07813	0.910324	1.98838	0.910324
			3.41508	-2.09261	0.65394	-2.09261
			3.17792	1.64277	0.77853	1.64277
			1.93561	-0.700825	0.892325	-0.700825
			2.63812	0.610223	2.20881	0.610223
			1.75339	0.26144	-0.0262833	0.26144
			2.37656	-2.36799	1.59972	-2.36799
			2.36616	1.75552	0.648927	1.75552
			3.28108	0.643379	0.481479	0.643379
			2.15365	-0.917237	1.08142	-0.917237
			5.45158	-0.586842	-0.451736	-0.586842
			2.099	0.746448	-0.483935	0.746448
			4.48104	0.0834816	0.0830449	0.0834816
			3.44063	1.16709	0.918535	1.16709
			3.42774	0.653402	0.791989	0.653402
			3.25823	0.969456	0.454905	0.969456
			4.03233	0.0538088	0.830329	0.0538088
			3.15291	1.36008	1.66682	1.36008
			0.723052	1.76944	-0.285826	1.76944
			1.7693	2.38144	-0.461391	2.38144
			-4.48021	1.00136	0.582322	1.00136
			1.18457	-2.29171	-1.25431	-2.29171
			1.88991	0.144849	0.467301	0.144849
			0.955278	2.33688	1.41677	2.33688
			1.31728	-0.844158	0.0213496	-0.844158
			2.28103	0.046213	1.29996	0.046213
			2.02595	1.00586	0.147202	1.00586
			1.19818	-3.51786	0.606704	-3.51786
			1.83153	1.41166	0.612858	1.41166
			1.93967	-0.0302492	-0.884527	-0.0302492
			-0.421273	2.12738	1.23776	2.12738
			1.10602	1.07445	2.34771	1.07445
			-0.0804404	-0.351363	0.574609	-0.351363
			1.88466	0.773821	0.842616	0.773821
			2.22466	0.913638	0.0120453	0.913638
			-0.319729	-0.507615	-0.700303	-0.507615
			-1.07903	0.502185	-1.21248	0.502185
			2.51292	-1.81999	-1.18971	-1.81999
			2.67054	1.39401	-0.327976	1.39401
			2.3162	0.191027	1.08184	0.191027
			-1.19089	1.17613	-0.345903	1.17613
			4.02619	0.763801	-1.02154	0.763801
			4.70937	-0.889433	-0.192296	-0.889433
			3.01872	1.53088	-0.052921	1.53088
			1.16624	1.73994	-2.06981	1.73994
			1.91912	1.48475	0.987975	1.48475
			3.01342	0.128664	-1.26347	0.128664
			4.09735	0.543409	-0.639645	0.543409
			1.48054	-0.58572	0.99642	-0.58572
			2.03453	0.130461	0.403137	0.130461
			2.28615	-2.95527	-0.217683	-2.95527
			3.0443	-1.07411	1.24541	-1.07411
			2.43983	-0.462417	-0.662953	-0.462417
			2.83326	1.37232	-0.0287771	1.37232
			4.10802	1.65443	0.144328	1.65443
			2.64693	1.31238	0.549606	1.31238
			5.91088	-0.804139	-2.05121	-0.804139
			2.68352	-1.03749	0.459274	-1.03749
			4.81379	1.96133	0.720914	1.96133
			4.77294	-0.513788	-0.150308	-0.513788
			4.39162	-1.77702	0.67757	-1.77702
			3.85131	1.16033	1.23019	1.16033
			4.88233	-0.413409	0.355607	-0.413409
			1.85633	0.38629	1.41432	0.38629
			4.32006	-0.0524285	0.264325	-0.0524285
			4.40677	0.996924	1.14139	0.996924
			2.92288	0.700513	-3.10713	0.700513
			2.49275	2.05738	0.0790929	2.05738
			3.59322	-0.582801	0.0219993	-0.582801
			3.4592	1.85018	-2.33816	1.85018
			5.8784	0.606549	0.384973	0.606549
			5.14359	1.60826	0.368033	1.60826
			3.84341	-1.16222	-0.967183	-1.16222
			4.52101	0.836636	-0.641563	0.836636
			5.44156	0.971852	-1.63963	0.971852
			4.63442	-1.83637	0.237871	-1.83637
			2.86815	-0.267083	-0.991191	-0.267083
			2.55248	1.15229	1.06493	1.15229
			4.71297	0.647292	-2.78976	0.647292
			3.65859	0.674375	-1.20424	0.674375
			5.09549	-0.913685	-1.32684	-0.913685
			3.19974	2.25605	-0.605123	2.25605
			1.30195	0.905136	0.296888	0.905136
			2.52583	0.102706	1.77989	0.102706
			3.78256	0.916032	1.30475	0.916032
			3.14982	-2.23872	2.31283	-2.23872
			2.77907	2.43282	-2.15992	2.43282
			4.75497	-0.260842	0.616138	-0.260842
			2.25074	1.00147	0.129285	1.00147
			0.0896103	0.0651729	-2.00504	0.0651729
			3.62727	-0.956025	0.149379	-0.956025
			2.5744	2.9588	-1.3391	2.9588
			2.96531	0.120402	0.0211422	0.120402
			0.413564	-2.00732	0.59629	-2.00732
			-2.22785	1.58925	-0.81258	1.58925
			0.129868	-1.45736	-0.544774	-1.45736
			-0.666984	0.615187	-1.66002	0.615187
			0.622665	0.966138	0.674933	0.966138
			0.998629	-5.96262	1.19386	-5.96262
			2.12993	-1.37591	-0.0365756	-1.37591
			1.61946	1.41244	2.72107	1.41244
			1.57401	1.40165	-0.201415	1.40165
			7.73072	0.932332	1.54431	0.932332
			3.78614	-2.17366	-1.64707	-2.17366
			4.46682	1.42829	-0.275413	1.42829
			3.8743	0.20754	0.0376325	0.20754
			2.44345	0.28303	0.965488	0.28303
			1.97817	-0.135998	2.04368	-0.135998
			1.08814	-0.350184	1.38979	-0.350184
			-5.12222	0.0180349	-0.35705	0.0180349
			2.24505	1.25848	1.98459	1.25848
			4.52946	-0.154124	-0.0536938	-0.154124
			5.58256	-1.64664	-0.468036	-1.64664
			2.37013	1.59006	-0.0113705	1.59006
			7.5406	0.72304	-0.394726	0.72304
			5.35757	1.57588	-0.144648	1.57588
			3.64868	1.35163	1.02253	1.35163
			21.8532	1.52174	0.361763	1.52174
			6.22087	-0.630513	2.3666	-0.630513
			2.97118	1.49314	1.57544	1.49314
			5.6591	-0.105863	-1.20553	-0.105863
			10.3339	1.81427	1.40099	1.81427
			10.0946	2.22967	-0.283438	2.22967
			8.98775	0.96935	0.471854	0.96935
			12.1277	2.03935	-0.524184	2.03935
			12.0954	-1.45905	-1.01689	-1.45905
			8.71453	0.801013	0.0591113	0.801013
			5.60685	1.67369	1.77745	1.67369
			7.89209	1.72978	-0.447398	1.72978
			4.53372	1.6221	0.39108	1.6221
			8.95035	-0.755691	1.68548	-0.755691
			10.1599	0.846074	0.188957	0.846074
			5.16129	1.03121	0.534059	1.03121
			3.34756	2.02351	-3.75721	2.02351
			8.89762	0.190031	2.22402	0.190031
			7.0703	-0.504456	-1.11108	-0.504456
			4.50875	1.60523	-2.80273	1.60523
			8.13217	-2.11604	5.15574	-2.11604
			6.62361	-1.37618	4.2859	-1.37618
			7.88124	1.70385	5.48143	1.70385
			5.46069	0.489023	2.13944	0.489023
			5.49791	-0.256871	2.78827	-0.256871
			2.36477	-0.764196	2.57821	-0.764196
			5.2457	1.06075	3.64227	1.06075
			6.57117	1.40257	1.86197	1.40257
			0.159527	0.482771	-0.0473029	0.482771
			0.297852	1.50766	1.59872	1.50766
			1.73249	-3.45419	1.69368	-3.45419
			-0.963709	0.581266	0.80268	0.581266
			-0.876854	0.904313	-0.31336	0.904313
			-0.378531	-1.35216	0.224706	-1.35216
			0.61275	-0.113048	-0.998711	-0.113048
			1.70457	1.16935	1.06384	1.16935
			-0.771798	-0.233202	-1.76701	-0.233202
			-1.14752	0.0292879	0.642368	0.0292879
			-0.379905	1.59665	-0.0148442	1.59665
			-1.96068	-0.396909	1.09684	-0.396909
			-2.74391	0.504807	-1.12426	0.504807
			0.546872	0.698341	-2.55001	0.698341
			-0.214232	-0.116349	0.288224	-0.116349
			-2.12556	1.54068	-0.596825	1.54068
			0.00496266	1.01632	0.492589	1.01632
			0.826991	0.678262	0.0481815	0.678262
			1.34043	-0.218001	-3.61094	-0.218001
			1.38013	0.250169	0.140173	0.250169
			0.549271	0.505939	0.0511995	0.505939
			0.356558	-0.53909	1.70509	-0.53909
			-0.283277	0.272569	-1.02709	0.272569
			-5.24122	-0.810013	1.06807	-0.810013
			0.620791	-0.622611	-1.23915	-0.622611
			1.26965	0.120403	0.0178892	0.120403
			-1.53998	0.243369	0.231156	0.243369
			2.02793	0.0172566	0.0224233	0.0172566
			0.837224	-0.0445187	2.04167	-0.0445187
			0.896206	0.76266	1.0213	0.76266
			-0.428025	-0.515656	0.711981	-0.515656
			0.895291	0.414446	-1.78622	0.414446
			-1.44326	0.313187	-0.169417	0.313187
			-1.62454	1.18117	-0.0337259	1.18117
			1.36094	-0.0479205	1.39089	-0.0479205
			0.701038	0.546029	-0.608439	0.546029
			1.32118	-0.951714	0.746612	-0.951714
			3.16601	1.35644	-0.796074	1.35644
			1.99838	0.399935	-2.62454	0.399935
			1.21202	-0.854052	0.243374	-0.854052
			2.41492	-0.205623	0.212775	-0.205623
			2.37773	1.36206	-1.76454	1.36206
			1.62865	-3.06584	1.21552	-3.06584
			2.25716	0.737264	0.832491	0.737264
			2.21285	0.514018	-2.6355	0.514018
			1.58932	0.646472	1.12735	0.646472
			1.44933	-0.540061	0.539864	-0.540061
			1.48968	0.886714	-5.62574	0.886714
			3.51844	0.947264	0.010817	0.947264
			1.30619	0.461769	1.99533	0.461769
			0.923642	-0.120797	0.131628	-0.120797
			3.09624	-0.86854	2.122	-0.86854
			1.72634	-0.282722	3.20297	-0.282722
			0.962153	1.29485	1.49027	1.29485
			-2.10238	0.161477	-1.76469	0.161477
			0.872012	0.0761336	1.71557	0.0761336
			-1.04474	-1.17307	0.714936	-1.17307
			1.49611	0.879399	-0.655138	0.879399
			2.01241	1.06524	1.46967	1.06524
			1.32151	0.700074	1.34138	0.700074
			1.61469	0.339195	0.532629	0.339195
			1.26481	0.00503279	0.551168	0.00503279
			-0.555118	-0.417621	1.6249	-0.417621
			-0.202394	-0.348015	-2.19288	-0.348015
			0.565175	-0.508746	1.77758	-0.508746
			-0.415208	1.04403	0.387489	1.04403
			0.191634	1.29003	0.947178	1.29003
			-1.2304	-0.180895	-0.462858	-0.180895
			0.32776	-0.343697	0.505605	-0.343697
			1.16386	0.882223	-0.363152	0.882223
			0.716516	-0.0696963	-1.16411	-0.0696963
			0.851858	2.22519	0.224642	2.22519
			0.418309	-0.699193	-0.857888	-0.699193
			3.03136	-2.11368	-1.19886	-2.11368
			2.27133	-0.643606	-0.399298	-0.643606
			2.31956	0.413324	-0.0626781	0.413324
			2.8203	-1.57932	-0.37516	-1.57932
			2.55735	0.484274	-0.311995	0.484274
			1.26729	-1.65283	0.978203	-1.65283
			-2.98141	1.84262	0.331202	1.84262
			2.28376	0.711227	-0.357501	0.711227
			2.29901	1.0724	-0.286504	1.0724
			1.16417	1.80937	0.362916	1.80937
			2.46599	0.0379938	0.0583278	0.0379938
			1.40464	0.113198	1.05984	0.113198
			1.25504	0.678097	0.306551	0.678097
			-0.0661492	-1.48451	0.60468	-1.48451
			1.74049	0.295368	1.44571	0.295368
			0.0450482	0.206792	-2.58491	0.206792
			0.485176	-4.99889	0.181678	-4.99889
			0.968289	-2.48509	-0.947555	-2.48509
			-0.204765	1.41288	0.703234	1.41288
			-1.37138	-0.936165	-0.469915	-0.936165
			-0.830397	-2.09658	-1.11796	-2.09658
			-1.21343	0.574656	-0.875648	0.574656
			0.731785	0.529922	-0.884779	0.529922
			-0.844351	1.35031	-2.9605	1.35031
			-1.07282	0.157989	2.28553	0.157989
			1.12632	0.997612	1.6684	0.997612
			-0.202967	1.26632	1.0415	1.26632
			-0.963421	-0.267709	1.09064	-0.267709
			0.653274	0.436364	1.92353	0.436364
			0.259279	0.215892	-3.16564	0.215892
			0.962713	-1.12917	0.851753	-1.12917
			1.5	-1.54569	0.439536	-1.54569
			0.831746	-1.16226	2.64363	-1.16226
			1.76599	1.38388	2.1183	1.38388
			0.975106	-4.83353	-4.84648	-4.83353
			-0.0357151	-0.461856	2.08495	-0.461856
			-1.1499	-1.81891	-1.32148	-1.81891
			0.81442	-1.52933	1.63515	-1.52933
			1.2594	1.03861	0.716981	1.03861
			0.26459	-2.70954	1.17916	-2.70954
			-0.147907	-0.24218	0.873251	-0.24218
			-0.193037	1.3761	1.77924	1.3761
			-4.63718	0.912621	0.868952	0.912621
			-2.91483	-0.498321	2.79232	-0.498321
			-0.483671	-0.535341	0.291848	-0.535341
			0.741779	0.132515	0.246775	0.132515
			-0.823045	1.67271	0.0655659	1.67271
			-0.0758229	0.811556	0.518877	0.811556
			0.232093	1.94846	1.10618	1.94846
			-0.281117	1.1267	-0.910254	1.1267
			0.797156	1.31745	-0.785661	1.31745
			1.03566	1.05718	1.07824	1.05718
			-0.482261	-4.21811	0.773055	-4.21811
			0.527804	0.725891	0.958255	0.725891
			0.417287	0.243193	1.44656	0.243193
			1.20545	-0.450506	0.744487	-0.450506
			0.219729	0.459661	2.09885	0.459661
			0.980637	0.299696	0.309812	0.299696
			2.25425	-2.48157	0.819702	-2.48157
			1.52634	0.805295	1.51729	0.805295
			-1.57091	3.56542	0.460725	3.56542
			-0.38092	-0.408238	0.931576	-0.408238
			-0.667647	0.1898	-0.36726	0.1898
			-0.672309	-0.543269	2.32869	-0.543269
			-0.462424	-2.09122	0.355027	-2.09122
			-0.303293	0.198738	1.17605	0.198738
			0.676194	2.61019	1.60892	2.61019
			-1.97867	0.157651	2.12797	0.157651
			-0.815582	2.66139	2.87883	2.66139
			-0.47739	0.813885	0.470954	0.813885
			-0.294805	-3.56502	1.8969	-3.56502
			0.392577	2.68503	0.24247	2.68503
			-1.92553	0.658934	1.04832	0.658934
			-1.29931	2.28828	-0.93901	2.28828
			-4.73861	-1.3642	-0.184132	-1.3642
			-0.0112277	3.52192	-1.12283	3.52192
			-2.40776	1.05706	-0.0670758	1.05706
			-1.17202	1.36382	1.12399	1.36382
			-1.93393	-0.536435	0.608937	-0.536435
			0.652469	-0.328357	0.651922	-0.328357
			0.827592	-2.45562	0.489836	-2.45562
			1.00029	-2.60016	1.43373	-2.60016
			1.98656	-0.873776	1.74535	-0.873776
			2.06483	0.312015	2.12965	0.312015
			1.96595	-1.2719	0.595986	-1.2719
			0.674741	-0.324525	0.0695904	-0.324525
			-6.03758	-0.711432	-1.67287	-0.711432
			-0.121601	0.232111	-1.21124	0.232111
			-1.16497	1.24929	0.141227	1.24929
			-2.67085	1.46573	0.396329	1.46573
			0.609927	-0.0277711	-0.0216233	-0.0277711
			0.403465	0.873039	-0.555506	0.873039
			-0.846149	0.53741	1.55475	0.53741
			1.19794	1.06161	0.449003	1.06161
			-0.857276	0.487647	-0.440465	0.487647
			0.441941	0.0455588	2.0538	0.0455588
			1.83537	1.51961	-2.51568	1.51961
			1.60356	-0.710401	0.230674	-0.710401
			2.94262	1.07633	2.13476	1.07633
			2.07935	1.10068	0.48102	1.10068
			1.85241	0.361897	-1.06544	0.361897
			2.87502	-0.799999	1.06562	-0.799999
			1.76045	0.563817	-0.27099	0.563817
			1.78428	1.664	1.35359	1.664
			0.0994286	0.0265755	0.156098	0.0265755
			1.75408	0.925694	-2.2974	0.925694
			1.39249	0.521738	-0.75582	0.521738
			1.17632	-0.161587	0.052602	-0.161587
			0.59294	0.808407	-1.77969	0.808407
			-1.91457	1.32678	-1.07101	1.32678
			1.49218	1.27512	-2.28413	1.27512
			1.22261	2.04041	1.32059	2.04041
			1.00232	0.952904	-1.13512	0.952904
			1.43307	-0.504417	-1.69346	-0.504417
			0.946338	1.49788	1.59752	1.49788
			0.774199	0.365626	-0.340546	0.365626
			-2.76428	1.94496	0.56206	1.94496
			0.807474	0.642612	-0.662621	0.642612
			-0.449839	-0.0821765	1.45775	-0.0821765
			0.479683	-2.43548	2.0388	-2.43548
			1.04694	-0.109269	2.8248	-0.109269
			1.92684	0.111519	1.68155	0.111519
			2.5543	0.448101	1.1653	0.448101
			0.942047	-1.78778	0.741801	-1.78778
			1.75915	0.31331	-0.747985	0.31331
			-0.490699	1.09917	0.674586	1.09917
			-0.013897	-0.363583	0.931685	-0.363583
			0.188352	0.965062	-0.409095	0.965062
			0.472912	0.202633	0.239334	0.202633
			-0.974553	-2.41533	0.775662	-2.41533
			-3.02392	-2.2212	-0.616734	-2.2212
			-0.838003	-0.415103	4.0548	-0.415103
			0.209906	0.370681	-0.647232	0.370681
			0.372433	-0.825927	-0.489082	-0.825927
			0.911055	-1.63987	0.372949	-1.63987
			0.348582	-0.246084	-0.346063	-0.246084
			-0.0538621	-0.0867379	1.83515	-0.0867379
			0.35788	0.494565	0.377056	0.494565
			-0.204805	-0.556549	1.46452	-0.556549
			0.882573	-1.03762	1.86522	-1.03762
			-2.21379	0.544259	0.312175	0.544259
			0.964543	-1.20966	0.349976	-1.20966
			0.0884998	-1.1367	-1.76211	-1.1367
			-0.109756	0.900658	1.31791	0.900658
			1.51149	0.913494	-1.84151	0.913494
			1.94292	-2.05183	0.462319	-2.05183
			0.299857	1.02351	0.711898	1.02351
			-1.45334	0.252268	1.27138	0.252268
			-0.390374	-1.46417	1.13037	-1.46417
			-0.621556	0.0503487	0.630465	0.0503487
			-1.5634	-2.16496	-0.600514	-2.16496
			-0.0219449	0.0927949		0.0927949
			-1.79185	-3.1778		-3.1778
			-0.763626	-1.61883		-1.61883
			1.91595	0.644106		0.644106
			1.87901	0.261559		0.261559
			-3.23786	1.8102		1.8102
			-0.488908	-3.78721		-3.78721
			0.241255	0.217722		0.217722
			-1.68612	-0.317192		-0.317192
			1.71418	1.56679		1.56679
			-1.28154	-0.124972		-0.124972
			-1.51453	1.59911		1.59911
			-1.81988	0.861952		0.861952
			-0.0680307	0.670012		0.670012
			-1.72914	-0.158169		-0.158169
			1.61336	-0.0823429		-0.0823429
			-0.251946	0.572581		0.572581
			-2.34014	1.96847		1.96847
			-0.104769	0.872624		0.872624
			0.923293	-0.0877382		-0.0877382
			-0.92279	0.37502		0.37502
			0.910839	-0.519309		-0.519309
			-1.86548	1.62352		1.62352
			-0.0371442	0.978323		0.978323
			0.816956	0.161801		0.161801
			-1.27556	1.10694		1.10694
			-0.687943	0.375765		0.375765
			-1.13555	-0.318507		-0.318507
			-0.30287	1.5323		1.5323
			0.101943	-3.33357		-3.33357
			0.557288	1.62827		1.62827
			1.84651	0.0741134		0.0741134
			1.7766	-2.33398		-2.33398
			1.08828	-0.194472		-0.194472
			0.490436	-1.05502		-1.05502
			0.584715	0.0264532		0.0264532
			2.08477	0.239902		0.239902
			1.1419	-0.397485		-0.397485
			-0.633571	-0.87372		-0.87372
			1.86174	1.2269		1.2269
			-0.603106	-0.660679		-0.660679
			-1.93511	2.39083		2.39083
			-1.30403	-0.104554		-0.104554
			-3.71435	-1.74471		-1.74471
			-0.00217069	0.239636		0.239636
			1.32791	-0.478548		-0.478548
			0.23484	-0.89089		-0.89089
			-3.03152	-1.60614		-1.60614
			1.06806	-0.0682346		-0.0682346
			-1.28335	0.636642		0.636642
			1.25706	1.75565		1.75565
			-0.430883	-0.214201		-0.214201
			0.278877	-0.366347		-0.366347
			0.233152	0.132466		0.132466
			-0.487513	2.38234		2.38234
			-6.73518	1.03112		1.03112
			0.284725	0.19799		0.19799
			2.01501	0.794844		0.794844
			1.2552	-1.23723		-1.23723
			1.28694	-1.34339		-1.34339
			1.7882	-0.0490103		-0.0490103
			3.12881	1.60765		1.60765
			1.97681	0.502177		0.502177
			1.1333	-0.0758577		-0.0758577
			0.957332	-1.61039		-1.61039
			1.60615	-0.286782		-0.286782
			-0.525954	-0.322261		-0.322261
			0.182867	-1.24423		-1.24423
			0.706033	-0.598758		-0.598758
			0.588102	-0.0246342		-0.0246342
			0.625609	-0.187641		-0.187641
			0.454713	-0.619396		-0.619396
			1.30349	-0.855708		-0.855708
			0.609029	-0.0473621		-0.0473621
			-0.989073	-1.64496		-1.64496
			0.608167	-1.89267		-1.89267
			0.406076	-0.047348		-0.047348
			-0.101638	0.369727		0.369727
			-0.638606	-1.23167		-1.23167
			0.446874	-4.4678		-4.4678
			-1.07	-1.2564		-1.2564
			0.630292	-2.5996		-2.5996
			1.37423	-0.164211		-0.164211
			1.19263	-0.22735		-0.22735
			1.21871	-2.39982		-2.39982
			-2.63292	0.0460417		0.0460417
			-0.0239891	0.32163		0.32163
			-0.606544	-3.31168		-3.31168
			0.0326199	-2.36462		-2.36462
			-1.02273	0.680733		0.680733
			-0.603727	-0.617635		-0.617635
			-1.95499	-0.185736		-0.185736
			-3.88545	0.213683		0.213683
			1.13317	0.516719		0.516719
			-2.02723	0.397597		0.397597
			-2.02715	-3.04271		-3.04271
			-0.0311927	0.758544		0.758544
			-0.968235	-0.737878		-0.737878
			-1.61256	1.59695		1.59695
			0.0158214	-1.61702		-1.61702
			-1.10393	-0.288584		-0.288584
			-0.281245	-0.0714663		-0.0714663
			-1.45031	0.587202		0.587202
			-2.44268	-1.48043		-1.48043
			1.12127	-0.274935		-0.274935
			-0.267642	-0.269672		-0.269672
			-1.72719	-0.00629761		-0.00629761
			0.133353	1.23243		1.23243
			-2.22147	-0.0425367		-0.0425367
			-3.75343	-1.15036		-1.15036
			-2.61588	0.282755		0.282755
			0.298086	1.75851		1.75851
			-0.808401	-1.6807		-1.6807
			-2.81341	0.976938		0.976938
			0.657067	0.914635		0.914635
			0.722223	2.61595		2.61595
			3.47572	0.52598		0.52598
			1.85976	-0.490657		-0.490657
			1.0371	0.654457		0.654457
			1.93043	1.22364		1.22364
			2.35801	-0.333655		-0.333655
			-2.97895	0.0691347		0.0691347
			0.58741	-0.521445		-0.521445
			-0.187857	-2.85406		-2.85406
			1.34452	-0.631593		-0.631593
			0.164007	1.17824		1.17824
			0.282058	-2.81449		-2.81449
			1.8084	1.7992		1.7992
			2.1035	-0.768125		-0.768125
			0.208464	-2.93878		-2.93878
			-0.130443	0.525848		0.525848
			-1.63509	-0.00181285		-0.00181285
			0.883648	0.578308		0.578308
			2.26309	-3.27052		-3.27052
			-1.84981	2.53988		2.53988
			1.45195	2.96163		2.96163
			-1.45467	4.40875		4.40875
			1.04746	2.52061		2.52061
			-2.44108	3.43412		3.43412
			-1.90396	0.930801		0.930801
			1.24262	2.27711		2.27711
			0.334411	1.51414		1.51414
			-0.189817	-0.524401		-0.524401
			1.49907	-1.23755		-1.23755
			-2.41971	0.211024		0.211024
			1.50446	-3.26179		-3.26179
			0.782862	2.66837		2.66837
			0.264232	1.68365		1.68365
			0.281501	0.742223		0.742223
			-1.472	0.925181		0.925181
			0.833347	1.29807		1.29807
			2.565	-0.0790843		-0.0790843
			1.12366	1.86796		1.86796
			1.13517	-0.723552		-0.723552
			0.190024	0.589448		0.589448
			1.52565	-0.743934		-0.743934
			-1.2703	0.821951		0.821951
			2.21424	0.337297		0.337297
			1.37341	0.0589797		0.0589797
			1.50712	-0.0505317		-0.0505317
			0.716198	1.8195		1.8195
			1.70369	-4.37695		-4.37695
			1.18359	1.2157		1.2157
			0.273991	-0.443036		-0.443036
			-0.554942	-1.16889		-1.16889
			2.61706	0.424987		0.424987
			0.876748	-2.47314		-2.47314
			-1.07372	-1.88356		-1.88356
			-0.407976	-1.89033		-1.89033
			1.5471	0.489782		0.489782
			1.50146	0.558981		0.558981
			1.07797	-3.24643		-3.24643
			1.47094	0.161241		0.161241
			1.57296	-1.52915		-1.52915
			-0.708991	-0.0614207		-0.0614207
			1.16351	0.357104		0.357104
			-0.790152	0.456951		0.456951
			2.12596	-0.807631		-0.807631
			2.65017	0.995739		0.995739
			1.60705	-1.3681		-1.3681
			-1.88435	-0.745985		-0.745985
			0.308843	0.496285		0.496285
			-3.19485	-0.381401		-0.381401
			-0.0499627	-0.556418		-0.556418
			-1.67467	-0.157098		-0.157098
			1.32072	0.784501		0.784501
			2.23626	1.88812		1.88812
			1.03376	1.07147		1.07147
			-0.109041	0.434577		0.434577
			2.24614	-0.643386		-0.643386
			0.520854	-0.139861		-0.139861
			0.699386	-0.95873		-0.95873
			-0.193111	-2.89235		-2.89235
			2.18301	-3.44908		-3.44908
			1.17134	-3.12075		-3.12075
			2.37585	-1.73483		-1.73483
			3.36697	-2.366		-2.366
			1.5664	1.29043		1.29043
			1.28394	-1.21614		-1.21614
			2.31522	-2.28819		-2.28819
			2.96782	-1.20776		-1.20776
			2.25584	-0.802809		-0.802809
			2.42269	-5.3459		-5.3459
			2.21862	1.49414		1.49414
			-1.1628	0.503897		0.503897
			2.35333	0.558492		0.558492
			0.99631	0.269245		0.269245
			2.66792	0.287178		0.287178
			2.1748	0.28035		0.28035
			1.77818	1.12776		1.12776
			1.84312	-2.40379		-2.40379
			3.06265	-1.9798		-1.9798
			1.53535	-1.04646		-1.04646
			0.238075	-1.68309		-1.68309
			1.33238	0.327668		0.327668
			1.73721	-2.65561		-2.65561
			2.8859	0.365804		0.365804
			2.81685	0.582715		0.582715
			2.49629	0.144644		0.144644
			0.80496	0.718898		0.718898
			1.64238	-0.782041		-0.782041
			1.93818	-0.583314		-0.583314
			0.363324	-0.622145		-0.622145
			1.69668	-2.81421		-2.81421
			1.3242	0.0345516		0.0345516
			0.224561	2.63826		2.63826
			0.268739	-0.916744		-0.916744
			2.42145	0.0873882		0.0873882
			1.24294	-0.42584		-0.42584
			2.72547	0.290713		0.290713
			1.53784	-1.84814		-1.84814
			2.93848	-0.374972		-0.374972
			2.8822	-1.48258		-1.48258
			0.294421	2.53056		2.53056
			2.11573	4.00883		4.00883
			-2.62222	4.11193		4.11193
			0.85813	2.49264		2.49264
			2.71019	2.76234		2.76234
			0.656471	2.03989		2.03989
			0.110759	0.109512		0.109512
			0.572196	1.59554		1.59554
			-1.36646	-2.62306		-2.62306
			-0.800211	1.19883		1.19883
			-1.82104	-0.730538		-0.730538
			-1.71672	-0.762036		-0.762036
			1.18997	1.20823		1.20823
			-0.36155	0.980787		0.980787
			1.02116	-2.57157		-2.57157
			1.29147	-1.41609		-1.41609
			-0.935801	-0.45815		-0.45815
			0.0558146	1.11911		1.11911
			0.448395	1.04407		1.04407
			0.714171	-1.11983		-1.11983
			-0.127938	-2.68346		-2.68346
			0.153604	1.47559		1.47559
			-4.87039	-1.67667		-1.67667
			1.7691	-1.40901		-1.40901
			1.15222	0.741003		0.741003
			-0.805449	0.409438		0.409438
			1.29278	-0.340594		-0.340594
			0.368444	-2.01874		-2.01874
			-2.51703	0.0107313		0.0107313
			-0.450452	-1.19923		-1.19923
			-0.24579	-0.829608		-0.829608
			-0.589855	-2.77275		-2.77275
			-0.557108	0.803288		0.803288
			-0.0534464	-1.11993		-1.11993
			1.24982	1.59765		1.59765
			0.846323	-0.0427892		-0.0427892
			1.04526	-1.79472		-1.79472
			-0.96371	1.0669		1.0669
			0.669281	0.630412		0.630412
			0.0278344	1.04299		1.04299
			0.559794	0.123877		0.123877
			-0.474116	-0.406244		-0.406244
			-0.978804	-1.52237		-1.52237
			-0.462521	-1.47224		-1.47224
			2.25107	0.629212		0.629212
			0.0541056	0.0395623		0.0395623
			2.63657	0.193103		0.193103
			2.13477	1.66826		1.66826
			2.49441	0.108426		0.108426
			3.27758	-2.03066		-2.03066
			2.54657	0.471864		0.471864
			1.05071	1.24623		1.24623
			2.65917	0.17185		0.17185
			2.16079	1.37962		1.37962
			1.27674	1.90069		1.90069
			1.77406	-0.0715508		-0.0715508
			1.61416	0.300117		0.300117
			0.871385	-1.92577		-1.92577
			3.5628	-0.315556		-0.315556
			3.32115	0.967387		0.967387
			2.07321	-0.987414		-0.987414
			3.38629	-1.76734		-1.76734
			2.47762	2.3571		2.3571
			2.55608	2.8203		2.8203
			2.81731	1.92071		1.92071
			3.45336	1.00999		1.00999
			3.83114	-1.62934		-1.62934
			-0.156395	0.423827		0.423827
			1.29732	2.51632		2.51632
			3.20805	-0.0247783		-0.0247783
			3.78608	0.75915		0.75915
			1.53847	-0.447611		-0.447611
			1.84212	2.19613		2.19613
			2.29991	0.0502048		0.0502048
			2.31606	-1.65971		-1.65971
			3.52311	-1.50787		-1.50787
			4.27331	1.47885		1.47885
			1.89965	0.435706		0.435706
			4.08819	-0.993192		-0.993192
			3.56907	0.23537		0.23537
			3.68128	0.493911		0.493911
			3.07405	0.209841		0.209841
			4.68206	-1.29043		-1.29043
			6.05367	0.383889		0.383889
			4.26087	1.16466		1.16466
			4.07135	1.89441		1.89441
			3.27385	-0.0533081		-0.0533081
			2.70937	0.504161		0.504161
			3.37112	-0.027919		-0.027919
			5.5298	-2.15016		-2.15016
			3.86276	0.52786		0.52786
			7.35026	-2.38813		-2.38813
			2.99669	0.405322		0.405322
			4.01216	0.663167		0.663167
			5.84269	-0.117647		-0.117647
			4.85647	0.0949748		0.0949748
			2.63778	-0.0114598		-0.0114598
			2.05563	0.446449		0.446449
			1.3258	0.0419703		0.0419703
			3.09762	0.108856		0.108856
			1.6801	-3.51426		-3.51426
			-0.202765	-0.153278		-0.153278
			0.430013	2.35789		2.35789
			4.292	2.9327		2.9327
			2.42834	1.34436		1.34436
			-0.147133	1.85725		1.85725
			-1.75941	-0.790391		-0.790391
			0.652573	-1.74318		-1.74318
			-1.41946	0.192549		0.192549
			-2.06474	0.781035		0.781035
			0.592382	-1.46765		-1.46765
			-1.3835	-0.605959		-0.605959
			-0.789724	-0.368446		-0.368446
			-2.82302	-0.801327		-0.801327
			0.376523	-1.1956		-1.1956
			-0.0500228	-1.0097		-1.0097
			0.245397	0.094169		0.094169
			-0.0704192	1.09518		1.09518
			-1.61744	1.48223		1.48223
			0.763859	1.20376		1.20376
			-1.56911	1.24109		1.24109
			3.3071	0.751487		0.751487
			1.04217	0.532872		0.532872
			1.96054	2.203		2.203
			0.084494	1.36941		1.36941
			2.76263	-0.667758		-0.667758
			2.31276	0.444923		0.444923
			-2.18925	2.29874		2.29874
			2.84173	1.8308		1.8308
			2.62673	0.525881		0.525881
			2.64293	0.599608		0.599608
			3.10704	1.54901		1.54901
			4.9367	-0.0231729		-0.0231729
			3.12382	0.527122		0.527122
			3.47156	-0.977926		-0.977926
			2.7022	-0.116315		-0.116315
			2.98715	-0.422978		-0.422978
			2.63847	-0.339558		-0.339558
			2.05783	-0.484473		-0.484473
			5.88041	0.795352		0.795352
			1.89018	-2.41178		-2.41178
			3.65681	-1.64384		-1.64384
			2.50016	-3.36228		-3.36228
			3.42829	0.436292		0.436292
			3.23996	-1.14537		-1.14537
			0.479493	0.950673		0.950673
			3.73727	1.56841		1.56841
			2.53577	-0.803886		-0.803886
			-2.32238	0.357785		0.357785
			2.20592	-1.52893		-1.52893
			4.14538	2.08668		2.08668
			4.11162	0.463176		0.463176
			1.65894	1.13207		1.13207
			2.30582	1.22211		1.22211
			2.46192	1.11742		1.11742
			2.19148	1.052		1.052
			3.51664	-6.23283		-6.23283
			4.27856	0.796653		0.796653
			2.61401	2.06673		2.06673
			3.10427	0.931726		0.931726
			3.22741	2.02837		2.02837
			3.96708	0.154768		0.154768
			2.26762	-1.46233		-1.46233
			0.502358	1.2004		1.2004
			1.4959	-0.649304		-0.649304
			1.03684	1.09957		1.09957
			1.87726	2.24765		2.24765
			1.94046	-2.19609		-2.19609
			0.733556	0.296789		0.296789
			-1.05723	-0.464393		-0.464393
			-4.69302	-1.32504		-1.32504
			2.26687	1.08814		1.08814
			2.17793	0.388778		0.388778
			-0.570182	1.47153		1.47153
			-0.156545	-1.31745		-1.31745
			1.7507	-1.00043		-1.00043
			2.49153	1.09876		1.09876
			0.191205	0.0966225		0.0966225
			-4.24233	-0.0688382		-0.0688382
			1.31398	2.62534		2.62534
			-3.62146	-1.4142		-1.4142
			2.57198	1.46431		1.46431
			-0.433087	-0.317038		-0.317038
			0.823036	-0.365336		-0.365336
			2.13078	1.60278		1.60278
			3.03895	-0.0396912		-0.0396912
			-0.520681	-0.028718		-0.028718
			1.96833	2.0635		2.0635
			3.09117	0.284094		0.284094
			0.181718	1.14089		1.14089
			1.55114	-1.61834		-1.61834
			2.36486	-1.52473		-1.52473
			1.90348	-4.37229		-4.37229
			-2.68113	-0.0486949		-0.0486949
			1.26366	-3.53963		-3.53963
			1.96556	-1.63111		-1.63111
			1.43142	0.492837		0.492837
			1.77499	1.27748		1.27748
			3.03367	0.592661		0.592661
			2.34331	1.43603		1.43603
			-0.191175	1.15758		1.15758
			0.86369	-0.207577		-0.207577
			2.68795	1.43185		1.43185
			1.42344	0.377338		0.377338
			1.55531	-0.604331		-0.604331
			2.91954	1.8847		1.8847
			2.80481	-0.339499		-0.339499
			1.37437	-0.960813		-0.960813
			-2.5915	0.30527		0.30527
			3.11495	0.3584		0.3584
			0.00761836	0.0956775		0.0956775
			2.43212	0.430013		0.430013
			1.3619	1.43725		1.43725
			1.40419	1.0182		1.0182
			0.492471	-1.12092		-1.12092
			1.41658	-0.173996		-0.173996
			-0.259753	0.380339		0.380339
			-1.01874	-1.62839		-1.62839
			2.60966	2.44405		2.44405
			-0.390649	0.940074		0.940074
			-0.210383	-2.85137		-2.85137
			0.440447	1.11176		1.11176
			2.4337	0.977055		0.977055
			0.967681	2.33496		2.33496
			1.8268	0.459649		0.459649
			1.14224	1.92149		1.92149
			0.298557	-1.91843		-1.91843
			-0.536348	0.0154834		0.0154834
			1.25383	-0.646067		-0.646067
			0.21294	0.732156		0.732156
			-1.06284	-0.247464		-0.247464
			1.65277	-0.644296		-0.644296
			-0.188557	-3.22206		-3.22206
			1.45341	-0.212688		-0.212688
			-1.6443	-0.0134836		-0.0134836
			-2.80121	1.58827		1.58827
			0.860085	-4.19296		-4.19296
			-0.849309	-0.315763		-0.315763
			1.16816	-0.253191		-0.253191
			1.26154	-1.23715		-1.23715
			2.1652	-4.01454		-4.01454
			-0.876824	0.0549919		0.0549919
			1.20175	0.308563		0.308563
			-2.23443	-1.9554		-1.9554
			-0.682439	0.414968		0.414968
			-0.997733	1.84217		1.84217
			-0.529267	1.30145		1.30145
			1.10701	0.280017		0.280017
			0.406569	-1.26232		-1.26232
			-0.611882	5.82464		5.82464
			-0.977148	0.911997		0.911997
			0.338666	0.625098		0.625098
			-0.334309	0.346834		0.346834
			-1.20563	0.862841		0.862841
			-0.913677	1.57857		1.57857
			-1.04474	1.60288		1.60288
			-2.87646	2.09629		2.09629
			-2.01789	0.319377		0.319377
			0.0124352	-1.52673		-1.52673
			-2.6182	1.84553		1.84553
			1.55699	-0.418128		-0.418128
			0.498966	-0.814237		-0.814237
			-1.5193	0.170876		0.170876
			-2.04323	-0.905835		-0.905835
			1.03703	-0.0680606		-0.0680606
			0.46676	0.0059427		0.0059427
			-2.66019	-3.12913		-3.12913
			-2.58041	2.39775		2.39775
			-1.02084	0.493687		0.493687
			-0.23297	-0.355815		-0.355815
			-1.75106	-0.576369		-0.576369
			-0.447353	-0.34944		-0.34944
			-3.05359	0.17712		0.17712
			-1.60817	-1.46826		-1.46826
			-0.471183	-1.66277		-1.66277
			-3.66763	1.38675		1.38675
			-3.25007	-0.680536		-0.680536
			-1.0672	0.134878		0.134878
			0.547551	-0.892258		-0.892258
			0.303559	-1.62927		-1.62927
			-0.182673	-0.0579654		-0.0579654
			-0.529438	-1.31947		-1.31947
			-2.43965	-0.782132		-0.782132
			0.601554	-0.416219		-0.416219
			0.38763	-0.432371		-0.432371
			0.576083	-1.35712		-1.35712
			0.95943	-1.01234		-1.01234
			0.417488	0.230493		0.230493
			-1.37188	1.00129		1.00129
			-1.14805	1.56351		1.56351
			-1.76585	-0.694375		-0.694375
			-0.832074	-0.528783		-0.528783
			0.700946	-1.48075		-1.48075
			-3.43842	-6.21179		-6.21179
			0.349568	-1.0507		-1.0507
			0.864074	-0.955126		-0.955126
			0.912701	0.207492		0.207492
			0.645764	-1.10685		-1.10685
			1.32445	0.906365		0.906365
			0.854137	0.223279		0.223279
			0.676361	0.549283		0.549283
			-1.49977	0.285879		0.285879
			0.308261	0.263621		0.263621
			-2.75072	-2.61483		-2.61483
			-0.946873	1.03315		1.03315
			-1.11153	-0.839575		-0.839575
			-0.608852	1.17875		1.17875
			-3.16761	-0.979006		-0.979006
			-0.456229	0.0090036		0.0090036
			-0.520216	0.287844		0.287844
			-0.41632	0.196552		0.196552
			-2.54034	-0.225762		-0.225762
			2.75876	-1.64357		-1.64357
			3.2685	0.972991		0.972991
			4.22355	-0.716521		-0.716521
			3.11557	-2.22115		-2.22115
			0.0613992	1.44844		1.44844
			0.132719	-0.381049		-0.381049
			-0.562024	-0.727693		-0.727693
			-3.16948	-0.164738		-0.164738
			1.5474	0.419534		0.419534
			0.00650447	0.822337		0.822337
			0.0802634	1.06829		1.06829
			1.96209	2.29013		2.29013
			1.61677	-0.22611		-0.22611
			1.95843	-0.343884		-0.343884
			1.41486	-0.203548		-0.203548
			-0.769256	0.589506		0.589506
			1.82631	1.1497		1.1497
			0.821039	-0.841118		-0.841118
			1.55923	0.29218		0.29218
			0.327052	1.96954		1.96954
			2.61102	1.30949		1.30949
			0.846809	4.05517		4.05517
			1.52816	2.08376		2.08376
			3.23003	2.65298		2.65298
			2.63735	-0.343884		-0.343884
			1.34798	1.66959		1.66959
			1.01894	-2.71775		-2.71775
			2.10369	0.415074		0.415074
			1.30674	-1.19563		-1.19563
			2.6973	-0.466048		-0.466048
			-1.10619	-0.66373		-0.66373
			2.08624	0.312358		0.312358
			1.52629	-3.30474		-3.30474
			2.53569	1.18724		1.18724
			1.24465	-1.96197		-1.96197
			1.76817	1.59601		1.59601
			3.03255	-0.16323		-0.16323
			1.99796	-2.31123		-2.31123
			4.32981	-1.39257		-1.39257
			1.83033	1.13214		1.13214
			3.44423	0.316437		0.316437
			2.95916	2.01474		2.01474
			1.90584	-1.26299		-1.26299
			0.728552	3.95593		3.95593
			2.94318	0.423264		0.423264
			1.60742	0.153403		0.153403
			1.62576	1.654		1.654
			3.6741	-0.10632		-0.10632
			1.36702	3.08437		3.08437
			0.494369	-0.857302		-0.857302
			3.69155	2.72493		2.72493
			1.14195	1.08838		1.08838
			0.610938	-1.31785		-1.31785
			-1.11102	-0.54558		-0.54558
			0.845766	-1.10717		-1.10717
			0.429601	0.128486		0.128486
			0.0338951	1.685		1.685
			0.824609	-0.649827		-0.649827
			-0.335541	0.812815		0.812815
			-0.951068	-0.0680856		-0.0680856
			-0.389396	1.05384		1.05384
			0.75957	1.73129		1.73129
			0.15831	1.48818		1.48818
			0.281329	1.22082		1.22082
			0.660502	1.7646		1.7646
			-0.348339	1.12869		1.12869
			0.811626	2.72694		2.72694
			0.157922	1.79559		1.79559
			1.1531	3.61788		3.61788
			-3.63709	0.0034354		0.0034354
			-1.09509	-2.57414		-2.57414
			-0.0623542	0.937264		0.937264
			-0.342682	-1.04677		-1.04677
			-1.35367	-0.629487		-0.629487
			-0.575939	0.557308		0.557308
			-1.36175	0.348617		0.348617
			-1.87471	0.651232		0.651232
			-1.89191	-0.000747109		-0.000747109
			-0.0795217	1.52599		1.52599
			-2.41056	-0.402756		-0.402756
			0.953345	0.690155		0.690155
			2.10888	1.11222		1.11222
			0.123697	-0.415653		-0.415653
			-4.17695	-0.910433		-0.910433
			0.716049	-0.531933		-0.531933
			-1.37611	0.188956		0.188956
			0.00413182	-0.499648		-0.499648
			1.19784	-1.53306		-1.53306
			-0.854573	0.218058		0.218058
			-2.18363	-1.62374		-1.62374
			0.854256	-0.151246		-0.151246
			0.643462	0.247923		0.247923
			0.452685	0.44164		0.44164
			-0.516512	-3.57114		-3.57114
			1.7988	-1.05224		-1.05224
			-1.3574	-0.22807		-0.22807
			-0.208331	-1.02131		-1.02131
			-2.10675	1.14808		1.14808
			0.152661	1.75566		1.75566
			0.296086	1.20517		1.20517
			0.36885	0.917544		0.917544
			-0.550277	3.08049		3.08049
			-1.72835	0.102632		0.102632
			2.05906	1.91444		1.91444
			-0.379295	-0.0196422		-0.0196422
			0.391505	1.84654		1.84654
			-1.00751	2.20424		2.20424
			0.0525109	1.86065		1.86065
			-0.295679	1.42997		1.42997
			-0.299583	0.610603		0.610603
			1.55732	1.39405		1.39405
			1.8523	-1.43631		-1.43631
			1.37128	-0.398093		-0.398093
			0.61796	-0.122529		-0.122529
			0.620651	-0.363016		-0.363016
			0.687621	1.45066		1.45066
			-0.129603	2.0493		2.0493
			-1.02689	-0.694573		-0.694573
			-0.984094	2.26849		2.26849
			0.0824392	2.1107		2.1107
			0.137685	0.311537		0.311537
			-4.30873	2.02038		2.02038
			-0.142348	-7.22553		-7.22553
			-1.51837	1.50537		1.50537
			-0.223153	1.4949		1.4949
			-0.0441375	0.147203		0.147203
			0.544972	0.778958		0.778958
			0.343059	-5.17143		-5.17143
			0.737716	1.91316		1.91316
			0.77987	2.03165		2.03165
			0.73518	2.09965		2.09965
			-1.41466	-1.71038		-1.71038
			0.875657	0.0922091		0.0922091
			0.595969	0.131999		0.131999
			0.914759	-0.551133		-0.551133
			0.113382	-1.68058		-1.68058
			1.6764	0.775596		0.775596
			0.945859	0.634747		0.634747
			0.148759	1.0672		1.0672
			2.16839	0.996275		0.996275
			0.262243	0.125842		0.125842
			1.60152	1.54285		1.54285
			1.29753	-1.01448		-1.01448
			0.244703	-0.508753		-0.508753
			-0.457211	1.59919		1.59919
			2.51786	2.76734		2.76734
			-0.459723	0.0225312		0.0225312
			1.38536	-0.928559		-0.928559
			-0.0727409	0.415566		0.415566
			0.287566	-0.00569048		-0.00569048
			-5.69004	-5.47689		-5.47689
			0.634155	0.167422		0.167422
			-0.160839	1.56305		1.56305
			-4.51548	2.09458		2.09458
			-0.232809	-0.0116954		-0.0116954
			-0.383676	-1.37755		-1.37755
			1.40006	0.581958		0.581958
			0.851345	-0.864383		-0.864383
			1.45121	0.315195		0.315195
			-2.44894	-0.850473		-0.850473
			0.800462	0.601018		0.601018
			1.47575	1.36318		1.36318
			-0.877587	1.21211		1.21211
			-1.08009	-0.19038		-0.19038
			0.0302466	-0.637206		-0.637206
			0.145171	2.22885		2.22885
			-3.92556	-0.987771		-0.987771
			-1.7566	-2.69406		-2.69406
			0.301526	-0.469644		-0.469644
			0.153669	-0.800296		-0.800296
			-4.60172	0.130034		0.130034
			-1.56827	1.29444		1.29444
			-0.194003	-1.63591		-1.63591
			-1.78662	-0.401079		-0.401079
			-8.38074	-1.25078		-1.25078
			-1.60326	1.80909		1.80909
			-3.0203	1.49543		1.49543
			-3.59255	0.779246		0.779246
			-0.116546	-0.43756		-0.43756
			-1.87979	0.261157		0.261157
			-0.455705	2.32391		2.32391
			-4.93678	0.122518		0.122518
			-1.21716	-0.699645		-0.699645
			-2.91037	-3.0923		-3.0923
			-2.14168	-0.529552		-0.529552
			-0.0393629	-1.46788		-1.46788
			-1.06691	-4.47463		-4.47463
			0.0839273	-0.241101		-0.241101
			-1.47301	0.291331		0.291331
			0.438655	-2.46129		-2.46129
			-1.13937	-3.5847		-3.5847
			0.766001	1.30452		1.30452
			0.563543	-2.38735		-2.38735
			-1.2974	-0.109769		-0.109769
			-0.621832	-2.94285		-2.94285
			-2.61274	0.77389		0.77389
			-1.42126	-1.36117		-1.36117
			-0.751647	-3.31773		-3.31773
			-1.09882	0.351506		0.351506
			1.53612	0.412221		0.412221
			-0.344999	-2.09464		-2.09464
			0.0782597	-0.377966		-0.377966
			-1.11301	-1.87805		-1.87805
			-0.314532	-0.373777		-0.373777
			-1.296	-0.148556		-0.148556
			1.3829	-1.39005		-1.39005
			-4.27465	-0.792828		-0.792828
			0.90142	0.515601		0.515601
			-1.35643	-2.13719		-2.13719
			-3.10688	0.320994		0.320994
			-2.66341	1.87796		1.87796
			2.482	-1.04768		-1.04768
			1.44894	1.35531		1.35531
			1.87051	2.28623		2.28623
			-0.266023	2.05319		2.05319
			2.34228	2.44313		2.44313
			3.25062	1.69195		1.69195
			3.07665	1.47931		1.47931
			0.795971	0.308919		0.308919
			4.3261	0.187331		0.187331
			3.44025	1.58025		1.58025
			2.64879	-0.464924		-0.464924
			3.04383	-0.503725		-0.503725
			0.87041	-0.0766005		-0.0766005
			1.7571	1.1879		1.1879
			2.69646	-0.0677375		-0.0677375
			1.56393	-1.38323		-1.38323
			1.68965	0.855853		0.855853
			1.34523	1.76516		1.76516
			2.42535	0.976027		0.976027
			2.06354	-0.00224848		-0.00224848
			1.95995	1.56254		1.56254
			-0.171915	0.504551		0.504551
			2.26994	-0.404229		-0.404229
			3.17634	1.42052		1.42052
			1.80601	0.577285		0.577285
			2.93091	2.35295		2.35295
			3.06623	0.205933		0.205933
			2.73802	-0.885843		-0.885843
			2.73071	-1.04059		-1.04059
			2.6464	-2.32693		-2.32693
			2.29619	-0.264618		-0.264618
			3.26192	0.159379		0.159379
			2.85441	1.69831		1.69831
			2.33646	-0.553897		-0.553897
			3.20188	1.91224		1.91224
			2.29387	2.78841		2.78841
			4.49046	1.41479		1.41479
			4.1994	-2.041		-2.041
			3.23618	-0.411347		-0.411347
			2.66969	1.16822		1.16822
			2.47094	-0.390645		-0.390645
			2.16174	1.33522		1.33522
			2.20018	0.0792228		0.0792228
			2.06716	1.55214		1.55214
			1.99662	0.27586		0.27586
			2.27198	-1.72166		-1.72166
			0.400634	0.0878244		0.0878244
			2.69903	-3.64997		-3.64997
			1.56978	0.336999		0.336999
			2.05236	0.444663		0.444663
			1.83067	-0.222127		-0.222127
			0.8401	0.8467		0.8467
			0.911931	-0.0448719		-0.0448719
			2.01142	0.251759		0.251759
			2.5912	0.0621279		0.0621279
			1.23886	0.717396		0.717396
			0.199632	1.49452		1.49452
			2.45612	0.243243		0.243243
			1.31344	1.20783		1.20783
			1.57725	-0.412953		-0.412953
			2.06284	1.1657		1.1657
			0.589021	-0.274969		-0.274969
			0.127595	1.42181		1.42181
			0.453495	-0.495559		-0.495559
			3.18048	0.215949		0.215949
			0.880687	0.341855		0.341855
			1.22353	-0.579551		-0.579551
			2.2661	1.1731		1.1731
			1.9313	0.226346		0.226346
			2.54249	-0.229811		-0.229811
			3.43616	-2.77594		-2.77594
			1.42	1.33518		1.33518
			4.85368	-1.17271		-1.17271
			4.52745	0.916975		0.916975
			4.27819	-0.907671		-0.907671
			4.02237	-2.40656		-2.40656
			2.96377	0.0860008		0.0860008
			2.3956	-1.38675		-1.38675
			2.36579	1.02361		1.02361
			1.61661	0.229951		0.229951
			2.33741	1.65301		1.65301
			0.710512	-0.94611		-0.94611
			-0.946256	-2.31156		-2.31156
			-0.373456	0.745856		0.745856
			1.18704	1.78729		1.78729
			0.233227	-0.049256		-0.049256
			-0.218125	-1.91275		-1.91275
			0.0717888	2.02323		2.02323
			0.607212	-0.636809		-0.636809
			-3.44981	2.20507		2.20507
			0.281808	-1.59792		-1.59792
			-1.28202	1.70591		1.70591
			0.214392	2.00561		2.00561
			0.31905	-1.07908		-1.07908
			0.208391	-0.0239889		-0.0239889
			-0.122384	1.47245		1.47245
			-1.18771	0.428308		0.428308
			0.882241	-0.599987		-0.599987
			-1.13543	0.191288		0.191288
			0.593476	-0.50693		-0.50693
			0.695678	0.63881		0.63881
			0.388845	0.819803		0.819803
			-0.179838	1.80081		1.80081
			-0.0235537	0.569914		0.569914
			0.202144	2.54439		2.54439
			1.46782	-0.00022139		-0.00022139
			0.471019	1.21415		1.21415
			-1.12391	1.91615		1.91615
			0.935179	-0.973188		-0.973188
			1.47695	0.492383		0.492383
			-3.59199	-2.354		-2.354
			0.411229	0.52443		0.52443
			-2.156	0.156198		0.156198
			-4.58396	-0.378863		-0.378863
			0.421814	1.56332		1.56332
			-1.11853	0.920379		0.920379
			-3.88945	0.924176		0.924176
			0.181051	-0.953043		-0.953043
			-0.198369	0.0969514		0.0969514
			-1.04361	-0.615767		-0.615767
			-0.764893	1.49169		1.49169
			-1.11188	0.343926		0.343926
			-0.893096	1.94385		1.94385
			-1.47514	-0.55012		-0.55012
			-0.934059	1.58839		1.58839
			2.2094	1.45863		1.45863
			0.737847	0.443202		0.443202
			-0.718805	1.2581		1.2581
			-4.91321	1.34959		1.34959
			1.63877	0.544869		0.544869
			-3.13201	0.616855		0.616855
			-0.433718	1.39645		1.39645
			-1.11575	0.239043		0.239043
			1.01706	-0.291223		-0.291223
			-1.68586	-0.483255		-0.483255
			-0.249396	0.323997		0.323997
			-0.19724	0.142867		0.142867
			0.683318	-1.52592		-1.52592
			1.18829	1.59246		1.59246
			-1.86461	-0.606222		-0.606222
			0.580274	1.11976		1.11976
			0.10941	-0.529317		-0.529317
			-0.911322	-1.71066		-1.71066
			0.976448	0.35482		0.35482
			0.472571	-0.375081		-0.375081
			-0.410499	0.0293393		0.0293393
			-0.686897	-1.35959		-1.35959
			0.58967	-0.323378		-0.323378
			-2.81589	-1.74527		-1.74527
			0.521413	1.48776		1.48776
			-0.66875	-4.29092		-4.29092
			-0.361385	1.55139		1.55139
			-0.170906	1.48249		1.48249
			-5.53648	2.04615		2.04615
			-1.31067	1.01165		1.01165
			-0.348794	-0.0420098		-0.0420098
			-0.53922	-0.319916		-0.319916
			-0.510555	-2.53743		-2.53743
			-0.875999	-2.15592		-2.15592
			-1.31456	0.544423		0.544423
			-1.18083	-2.62407		-2.62407
			-0.579728	-0.0637564		-0.0637564
			-3.2245	-0.0698159		-0.0698159
			0.823978	0.0751925		0.0751925
			-1.17021	-1.50221		-1.50221
			-1.45762	1.23872		1.23872
			-1.1238	-0.135216		-0.135216
			1.74423	-0.422724		-0.422724
			1.40678	-2.70073		-2.70073
			-1.48047	-3.42722		-3.42722
			1.18393	-0.78039		-0.78039
			0.728679	0.153341		0.153341
			0.955127	1.23031		1.23031
			0.858531	1.98276		1.98276
			1.67334	1.90849		1.90849
			-2.0874	-0.137367		-0.137367
			1.35462	-1.12505		-1.12505
			-0.292885	-0.444773		-0.444773
			-1.31291	0.990339		0.990339
			-0.942976	2.27919		2.27919
			-1.06166	-0.829424		-0.829424
			-1.2274	-2.98428		-2.98428
			0.361191	0.754255		0.754255
			2.51213	1.31187		1.31187
			1.17466	0.0291345		0.0291345
			0.912557	2.28835		2.28835
			1.27147	1.52327		1.52327
			1.15214	2.30076		2.30076
			0.893477	0.726823		0.726823
			1.61717	0.452634		0.452634
			1.34029	0.505698		0.505698
			1.43156	-0.748971		-0.748971
			0.620433	-2.4629		-2.4629
			0.702964	1.70509		1.70509
			2.41991	-1.00991		-1.00991
			3.0243	0.817707		0.817707
			2.13244	1.73346		1.73346
			1.38015	0.677016		0.677016
			2.70964	1.12685		1.12685
			1.49527	1.10491		1.10491
			2.4202	2.0937		2.0937
			-0.149792	-0.410529		-0.410529
			-1.27128	-1.30767		-1.30767
			0.641804	-0.325878		-0.325878
			1.25543	0.431026		0.431026
			1.26356	-1.61662		-1.61662
			-0.500391	1.86501		1.86501
			0.328671	4.19433		4.19433
			-0.644193	1.08009		1.08009
			-1.01796	1.0497		1.0497
			0.99389	1.47756		1.47756
			0.0487685	0.295823		0.295823
			-0.166135	-0.0996735		-0.0996735
			2.22659	-0.475494		-0.475494
			1.60392	1.66275		1.66275
			1.37978	0.247105		0.247105
			0.425316	0.675081		0.675081
			1.95374	3.93781		3.93781
			-0.831565	0.752798		0.752798
			1.37365	1.31178		1.31178
			1.0177	1.12376		1.12376
				0.967991		0.967991
				-0.395305		-0.395305
				-1.48723		-1.48723
				0.737386		0.737386
				-0.921528		-0.921528
				0.882068		0.882068
				0.144126		0.144126
				0.12275		0.12275
				0.643291		0.643291
				0.837254		0.837254
				-0.719942		-0.719942
				1.20468		1.20468
				1.19023		1.19023
				0.554593		0.554593
				2.90827		2.90827
				-0.903926		-0.903926
				3.10528		3.10528
				0.944254		0.944254
				1.94585		1.94585
				1.62851		1.62851
				-0.291502		-0.291502
				1.94418		1.94418
				0.0605145		0.0605145
				-0.659213		-0.659213
				2.55368		2.55368
				0.548674		0.548674
				-2.85383		-2.85383
				0.299704		0.299704
				-0.471585		-0.471585
				-0.304472		-0.304472
				0.946395		0.946395
				1.6129		1.6129
				2.88203		2.88203
				2.55626		2.55626
				-0.0459738		-0.0459738
				-2.17402		-2.17402
				0.383348		0.383348
				-0.334713		-0.334713
				0.0449246		0.0449246
				1.41327		1.41327
				-4.78832		-4.78832
				-0.309613		-0.309613
				-0.297925		-0.297925
				1.33171		1.33171
				-1.39031		-1.39031
				-3.13882		-3.13882
				0.576769		0.576769
				-4.53501		-4.53501
				-1.00386		-1.00386
				1.92753		1.92753
				-0.607181		-0.607181
				-1.26468		-1.26468
				-0.44697		-0.44697
				-0.144775		-0.144775
				-0.670947		-0.670947
				-0.0193227		-0.0193227
				-2.57161		-2.57161
				0.0120678		0.0120678
				0.987047		0.987047
				1.64517		1.64517
				0.647412		0.647412
				0.729503		0.729503
				-1.62719		-1.62719
				0.343008		0.343008
				2.11548		2.11548
				1.28896		1.28896
				1.57889		1.57889
				1.33561		1.33561
				-0.635326		-0.635326
				-1.16324		-1.16324
				0.329703		0.329703
				0.266702		0.266702
				-0.0687572		-0.0687572
				-0.758307		-0.758307
				-3.10556		-3.10556
				-3.93429		-3.93429
				0.503193		0.503193
				0.745554		0.745554
				1.24791		1.24791
				-0.796026		-0.796026
				-2.52956		-2.52956
				-2.25661		-2.25661
				1.01768		1.01768
				-0.0330099		-0.0330099
				-0.365777		-0.365777
				-0.569353		-0.569353
				-0.314265		-0.314265
				-2.92877		-2.92877
				0.521633		0.521633
				-0.945228		-0.945228
				-0.490625		-0.490625
				-1.12803		-1.12803
				-1.77247		-1.77247
				-1.6381		-1.6381
				1.51253		1.51253
				0.999373		0.999373
				0.0550022		0.0550022
				2.09659		2.09659
				0.726801		0.726801
				1.17022		1.17022
				0.248166		0.248166
				-3.35261		-3.35261
				-1.64829		-1.64829
				-1.50032		-1.50032
				-0.667125		-0.667125
				2.55388		2.55388
				-0.67611		-0.67611
				1.12808		1.12808
				2.06801		2.06801
				4.0659		4.0659
				0.384587		0.384587
				0.402044		0.402044
				0.697254		0.697254
				2.47663		2.47663
				-3.31892		-3.31892
				0.542298		0.542298
				-3.19949		-3.19949
				-3.31432		-3.31432
				-0.316825		-0.316825
				-2.57013		-2.57013
				-1.55082		-1.55082
				-0.218874		-0.218874
				-4.87499		-4.87499
				0.176753		0.176753
				0.271156		0.271156
				0.465401		0.465401
				-0.618746		-0.618746
				-4.74508		-4.74508
				-0.716456		-0.716456
				1.0447		1.0447
				1.04629		1.04629
				-4.14992		-4.14992
				-1.50686		-1.50686
				-3.05996		-3.05996
				-1.33334		-1.33334
				-1.70749		-1.70749
				-2.08866		-2.08866
				-0.262203		-0.262203
				-1.24981		-1.24981
				-0.330951		-0.330951
				-1.11105		-1.11105
				0.236732		0.236732

## Sheet: Figure 3
Figure 3	activating				scanning					activating												scanning
	0 min – 5 min	5 min – 10 min	10 min – 15 min	15 min – 20 min	0 min – 5 min	5 min – 10 min	10 min – 15 min	15 min – 20 min		0 min – 5 min			5 min – 10 min			10 min – 15 min			15 min – 20 min			0 min – 5 min			5 min – 10 min			10 min – 15 min			15 min – 20 min
	force (pN)	force (pN)	force (pN)	force (pN)	force (pN)	force (pN)	force (pN)	force (pN)		force (pN)	pdf1 (pN^-1)	pdf2 (pN^-1)	force (pN)	pdf1 (pN^-1)	pdf2 (pN^-1)	force (pN)	pdf1 (pN^-1)	pdf2 (pN^-1)	force (pN)	pdf1 (pN^-1)	pdf2 (pN^-1)	force (pN)	pdf1 (pN^-1)	pdf2 (pN^-1)	force (pN)	pdf1 (pN^-1)	pdf2 (pN^-1)	force (pN)	pdf1 (pN^-1)	pdf2 (pN^-1)	force (pN)	pdf1 (pN^-1)	pdf2 (pN^-1)
	-0.522435	-0.0299991	0.236985	3.07766	0.850106	0.0305942	1.05435	-0.885716		-5	0.00453359	0.000918567	-5	0.00569143	0.000720438	-5	0.00475168	6.111e-07	-5	0.00531524	7.79542e-06	-5	0.00460714	8.18535e-12	-5	0.00512945	1.4771e-08	-5	0.00342084	0.000250388	-5	0.00485089	0.000393577
	0.684765	-0.511108	1.61714	-0.731525	0.438582	-1.70019	-4.44421	-1.11088		-4.79798	0.00546622	0.00109883	-4.79798	0.0068372	0.000862221	-4.79798	0.00571125	7.43863e-07	-4.79798	0.00638058	9.43639e-06	-4.79798	0.0055284	1.01332e-11	-4.79798	0.00615293	1.81015e-08	-4.79798	0.00411913	0.000301942	-4.79798	0.00585861	0.000471365
	0.684126	-0.704461	1.18522	1.17544	0.842025	0.93146	1.00826	1.23185		-4.59596	0.00656029	0.00130653	-4.59596	0.00817022	0.00102577	-4.59596	0.00682902	9.02959e-07	-4.59596	0.00761799	1.13792e-05	-4.59596	0.00659756	1.25498e-11	-4.59596	0.00733965	2.21496e-08	-4.59596	0.00493592	0.000362457	-4.59596	0.00704516	0.000561243
	-3.18393	-0.920981	1.3655	0.889604	-1.64508	0.596363	0.0646408	-0.111308		-4.39394	0.00784165	0.00154475	-4.39394	0.00971651	0.0012136	-4.39394	0.00812749	1.09401e-06	-4.39394	0.00905059	1.36798e-05	-4.39394	0.0078342	1.55697e-11	-4.39394	0.00871084	2.70909e-08	-4.39394	0.00588936	0.000433398	-4.39394	0.00844081	0.00066467
	0.29279	-0.79198	0.839455	-0.0195706	-0.534239	0.670218	-2.44343	-0.115605		-4.19192	0.00934079	0.00181683	-4.19192	0.0115056	0.00142845	-4.19192	0.00963245	1.32414e-06	-4.19192	0.0107045	1.64065e-05	-4.19192	0.00926041	1.93766e-11	-4.19192	0.0102902	3.31554e-08	-4.19192	0.00700066	0.000516506	-4.19192	0.0100817	0.000783254
	-0.0443975	-3.63766	1.20925	0.967316	-1.46713	-1.81445	-0.331209	-0.0689215		-3.9899	0.0110938	0.00212635	-3.9899	0.0135713	0.00167331	-3.9899	0.0113735	1.60246e-06	-3.9899	0.0126094	1.96441e-05	-3.9899	0.0109011	2.42236e-11	-3.9899	0.0121044	4.06473e-08	-3.9899	0.00829467	0.000613869	-3.9899	0.0120111	0.000918765
	0.244266	-0.377136	0.311061	-0.654324	-1.01263	2.78596	-0.419262	6.37089		-3.78788	0.0131433	0.00247715	-3.78788	0.015952	0.00195141	-3.78788	0.0133848	1.94075e-06	-3.78788	0.0147986	2.34982e-05	-3.78788	0.0127844	3.04647e-11	-3.78788	0.0141832	4.99736e-08	-3.78788	0.00980057	0.000728001	-3.78788	0.0142811	0.00107316
	-2.1742	1.12743	0.559197	0.563563	-1.47762	1.56335	1.95215	5.27023		-3.58586	0.0155401	0.00287335	-3.58586	0.0186914	0.00226625	-3.58586	0.0157053	2.35435e-06	-3.58586	0.0173099	2.81013e-05	-3.58586	0.0149421	3.86015e-11	-3.58586	0.0165599	6.16839e-08	-3.58586	0.0115527	0.000861948	-3.58586	0.0169542	0.00124859
	-2.68074	-3.50043	-2.88674	0.547663	-1.50155	-0.279718	-2.68308	5.6735		-3.38384	0.0183442	0.00331933	-3.38384	0.0218392	0.00262163	-3.38384	0.0183801	2.86337e-06	-3.38384	0.0201858	3.36207e-05	-3.38384	0.01741	4.9355e-11	-3.38384	0.0192715	7.6529e-08	-3.38384	0.0135914	0.00101942	-3.38384	0.0201055	0.00144743
	-1.51407	1.28161	-1.44027	0.650002	0.258134	1.29474	-0.00493327	6.12778		-3.18182	0.0216264	0.00381973	-3.18182	0.0254513	0.00302162	-3.18182	0.0214604	3.49446e-06	-3.18182	0.0234738	4.02692e-05	-3.18182	0.0202283	6.37762e-11	-3.18182	0.0223591	9.5545e-08	-3.18182	0.0159642	0.00120493	-3.18182	0.0238249	0.0016723
	-1.15818	0.829986	-0.652737	1.26724	0.394808	0.623851	0.552467	6.84956		-2.9798	0.0254699	0.00437942	-2.9798	0.0295903	0.0034706	-2.9798	0.0250046	4.28319e-06	-2.9798	0.0272269	4.83187e-05	-2.9798	0.0234419	8.34223e-11	-2.9798	0.0258679	1.20178e-07	-2.9798	0.0187265	0.00142405	-2.9798	0.0282197	0.00192608
	0.0313995	0.697596	0.142529	-1.16448	-0.169676	1.35026	-0.356325	4.12874		-2.77778	0.0299716	0.00500347	-2.77778	0.0343251	0.00397322	-2.77778	0.029078	5.27744e-06	-2.77778	0.0315028	5.81189e-05	-2.77778	0.0271007	1.10636e-10	-2.77778	0.0298466	1.52469e-07	-2.77778	0.0219426	0.00168356	-2.77778	0.0334163	0.00221193
	-1.60008	-1.6539	0.0663497	2.16869	-1.7783	0.268479	0.206163	5.65446		-2.57576	0.0352426	0.00569709	-2.57576	0.0397301	0.00453439	-2.57576	0.0337531	6.54212e-06	-2.57576	0.0363639	7.01217e-05	-2.57576	0.0312589	1.49004e-10	-2.57576	0.034347	1.95332e-07	-2.57576	0.0256866	0.00199185	-2.57576	0.0395623	0.00253328
	-1.98173	0.170769	-0.744584	0.985948	-3.51099	1.33826	-2.50176	9.0674		-2.37374	0.0414079	0.00646553	-2.37374	0.0458837	0.00515921	-2.37374	0.0391083	8.16604e-06	-2.37374	0.0418753	8.4914e-05	-2.37374	0.035975	2.0411e-10	-2.37374	0.039423	2.52978e-07	-2.37374	0.0300423	0.0023592	-2.37374	0.0468267	0.00289385
	-1.20079	-2.9818	-0.113084	-0.103971	-0.0546621	2.12971	-0.197067	5.27482		-2.17172	0.0486048	0.00731393	-2.17172	0.0528645	0.00585291	-2.17172	0.0452263	1.02716e-05	-2.17172	0.0481026	0.000103261	-2.17172	0.04131	2.84806e-10	-2.17172	0.0451276	3.31562e-07	-2.17172	0.0351029	0.00279826	-2.17172	0.0553978	0.00329765
	-1.71255	0.345183	-3.05151	-0.247313	-0.0316504	1.64706	0.556829	9.03921		-1.9697	0.0569774	0.00824715	-1.9697	0.0607464	0.00662067	-1.9697	0.0521897	1.30287e-05	-1.9697	0.0551081	0.000126165	-1.9697	0.0473257	4.05386e-10	-1.9697	0.0515106	4.40192e-07	-1.9697	0.0409689	0.00332454	-1.9697	0.0654774	0.00374888
	0.596398	-0.328883	0.876757	2.30107	-0.164524	0.540739	0.960155	5.74369		-1.76768	0.0666684	0.00926951	-1.76768	0.0695908	0.00746752	-1.76768	0.0600758	1.66754e-05	-1.76768	0.0629443	0.000154942	-1.76768	0.0540806	5.89371e-10	-1.76768	0.0586129	5.92507e-07	-1.76768	0.0477443	0.00395698	-1.76768	0.0772692	0.00425194
	-4.03404	-2.32881	-1.77511	0.812841	-0.00904167	0.765167	1.77395	6.2188		-1.56566	0.0778034	0.0103845	-1.56566	0.079435	0.00839801	-1.56566	0.0689473	2.15465e-05	-1.56566	0.0716461	0.000191326	-1.56566	0.0616255	8.762e-10	-1.56566	0.0664604	8.09167e-07	-1.56566	0.0555297	0.00471861	-1.56566	0.0909579	0.00481124
	-1.77192	0.190568	-1.92073	1.64322	1.25681	-0.285824	-0.938327	-0.614452		-1.36364	0.0904695	0.0115942	-1.36364	0.0902775	0.00941589	-1.36364	0.0788399	2.81174e-05	-1.36364	0.0812194	0.000237606	-1.36364	0.0699958	1.33328e-09	-1.36364	0.0750551	1.12183e-06	-1.36364	0.0644116	0.00563721	-1.36364	0.106677	0.00543113
	-0.46199	-1.03943	-0.921199	0.475181	1.16581	1.06154	0.858966	0.074545		-1.16162	0.104683	0.0128992	-1.16162	0.102059	0.0105238	-1.16162	0.0897458	3.70652e-05	-1.16162	0.0916266	0.000296802	-1.16162	0.0792025	2.07803e-09	-1.16162	0.084364	1.57952e-06	-1.16162	0.0744466	0.00674593	-1.16162	0.124463	0.0061156
	0.918941	-3.32708	-0.121558	0.423792	-0.364158	-0.232182	-0.130942	-0.0145164		-0.959596	0.120347	0.0142974	-0.959596	0.114639	0.0117224	-0.959596	0.101593	4.93601e-05	-0.959596	0.10277	0.000372904	-0.959596	0.0892201	3.31875e-09	-0.959596	0.0943064	2.25896e-06	-0.959596	0.0856406	0.00808384	-0.959596	0.144191	0.00686805
	-1.10552	1.02487	0.677028	-1.64302	-0.546837	0.454532	1.86717	-0.422361		-0.757576	0.137204	0.0157838	-0.757576	0.127771	0.0130104	-0.757576	0.114219	6.63956e-05	-0.757576	0.114474	0.000471168	-0.757576	0.0999731	5.4317e-09	-0.757576	0.104739	3.2812e-06	-0.757576	0.0979207	0.00969611	-0.757576	0.1655	0.00769089
	-0.672886	-0.745965	-1.83293	0.854529	0.332845	1.30908	0.541783	-1.71427		-0.555556	0.154782	0.0173497	-0.555556	0.141084	0.0143833	-0.555556	0.127351	9.01781e-05	-0.555556	0.126463	0.000598492	-0.555556	0.11132	9.10802e-09	-0.555556	0.115443	4.83885e-06	-0.555556	0.111104	0.0116337	-0.555556	0.187712	0.00858507
	0.904787	0.396006	0.444408	1.13196	0.771062	0.863326	1.14139	2.5494		-0.353535	0.172347	0.0189818	-0.353535	0.154057	0.0158326	-0.353535	0.140576	0.000123596	-0.353535	0.138352	0.000763884	-0.353535	0.123038	1.56372e-08	-0.353535	0.126112	7.24014e-06	-0.353535	0.124865	0.0139525	-0.353535	0.209764	0.00954959
	-0.344444	-0.541986	-0.229634	-1.58856	0.747638	1.35098	2.23773	3.63721		-0.151515	0.188882	0.0206618	-0.151515	0.166028	0.0173457	-0.151515	0.153334	0.000170798	-0.151515	0.149638	0.000979004	-0.151515	0.134813	2.74586e-08	-0.151515	0.136346	1.09805e-05	-0.151515	0.138706	0.0167105	-0.151515	0.230181	0.0105809
	-0.55229	-5.16178	0.401031	-1.49721	-2.37977	-0.147971	1.50457	1.89344		0.0505051	0.203113	0.0223657	0.0505051	0.176205	0.0189045	0.0505051	0.164918	0.000237722	0.0505051	0.159708	0.00125879	0.0505051	0.146228	4.92417e-08	0.0505051	0.145658	1.68575e-05	0.0505051	0.151945	0.0199645	0.0505051	0.247122	0.0116721
	0.233494	-0.47504	-1.34613	-0.359609	-0.945383	1.55968	0.981848	0.100593		0.252525	0.213594	0.0240634	0.252525	0.183724	0.0204855	0.252525	0.174509	0.0003328	0.252525	0.167869	0.0016221	0.252525	0.156773	9.00087e-08	0.252525	0.153491	2.61552e-05	0.252525	0.163727	0.0237641	0.252525	0.258548	0.0128128
	0.0816838	-1.79495	0.66324	-0.126732	3.31637	-2.6554	2.37622	0.285201		0.454545	0.218878	0.0257194	0.454545	0.187734	0.022059	0.454545	0.181236	0.000467889	0.454545	0.173405	0.00209232	0.454545	0.165864	1.67304e-07	0.454545	0.159257	4.0932e-05	0.454545	0.173074	0.0281432	0.454545	0.262504	0.0139881
	1.45096	-2.00937	1.01035	-1.69544	1.17729	1.60003	1.60099	0.59268		0.656566	0.217761	0.0272927	0.656566	0.187511	0.0235898	0.656566	0.184273	0.00065943	0.656566	0.175651	0.00269777	0.656566	0.172874	3.15349e-07	0.656566	0.162394	6.44665e-05	0.656566	0.178984	0.0331105	0.656566	0.257518	0.0151785
	-2.30302	-0.745674	-0.428902	1.16488	0.661425	1.55728	1.42782	-0.363969		0.858586	0.209556	0.0287385	0.858586	0.182593	0.0250379	0.858586	0.182966	0.000929821	0.858586	0.17409	0.00347176	0.858586	0.1772	6.00861e-07	0.858586	0.16243	0.000101925	0.858586	0.180563	0.0386374	0.858586	0.24302	0.01636
	0.040803	-1.32439	0.890599	-0.343761	1.37676	0.212468	0.353688	1.5109		1.06061	0.194336	0.03001	1.06061	0.172901	0.0263597	1.06061	0.176963	0.00130889	1.06061	0.168457	0.00445203	1.06061	0.178322	1.1533e-06	1.06061	0.159065	0.000161327	1.06061	0.177194	0.044646	1.06061	0.219653	0.0175042
	-2.38	-0.109711	-1.5334	-0.00942591	0.329267	0.463082	-0.269326	-1.78731		1.26263	0.173058	0.0310607	1.26263	0.158816	0.0275099	1.26263	0.166322	0.00183524	1.26263	0.15881	0.00567924	1.26263	0.175887	2.22165e-06	1.26263	0.152234	0.000254891	1.26263	0.168687	0.0509997	1.26263	0.18935	0.0185795
	0.0122317	0.794447	-1.20909	0.414845	0.756902	0.481083	2.29452	-1.45137		1.46465	0.147491	0.0318473	1.46465	0.141179	0.0284445	1.46465	0.151562	0.00255716	1.46465	0.145579	0.00719436	1.46465	0.169778	4.27819e-06	1.46465	0.142148	0.000400783	1.46465	0.155385	0.0574972	1.46465	0.155066	0.019552
	-3.09197	0.770397	-3.13902	0.172977	1.88669	0.776258	1.72356	-0.511724		1.66667	0.119943	0.0323331	1.66667	0.121211	0.0291235	1.66667	0.133637	0.00353244	1.66667	0.129536	0.00903457	1.66667	0.160153	8.20245e-06	1.66667	0.129306	0.000625225	1.66667	0.138172	0.0638755	1.66667	0.120214	0.0203878
	0.119378	-0.629685	-1.0474	-2.00497	1.20704	-6.67181	1.43529	0.274452		1.86869	0.092834	0.0324907	1.86869	0.100335	0.0295138	1.86869	0.113817	0.00482655	1.86869	0.111715	0.011228	1.86869	0.147459	1.5594e-05	1.86869	0.114444	0.000964746	1.86869	0.11837	0.0698218	1.86869	0.0879572	0.0210545
	-0.984007	0.1129	-0.0827925	-0.23932	-0.822637	-5.11462	0.771943	0.422556		2.07071	0.0682471	0.0323047	2.07071	0.0799688	0.0295925	2.07071	0.0935052	0.00650849	2.07071	0.0932735	0.013787	2.07071	0.132397	2.92799e-05	2.07071	0.0984529	0.0014681	2.07071	0.0975368	0.0749966	2.07071	0.0605936	0.0215242
	0.0922389	2.56205	-1.31347	0.141847	-1.45628	-0.518611	1.0507	-0.3641		2.27273	0.0475872	0.0317738	2.27273	0.0613118	0.0293488	2.27273	0.074029	0.00864369	2.27273	0.075334	0.0167022	2.27273	0.115838	5.40887e-05	2.27273	0.0822687	0.00219712	2.27273	0.0772135	0.0790667	2.27273	0.039237	0.0217752
	0.228198	1.27981	1.89554	0.059335	-4.48283	-0.845315	1.1415	1.03867		2.47475	0.0314485	0.0309109	2.47475	0.0451996	0.0287855	2.47475	0.056453	0.0112843	2.47475	0.0588354	0.0199357	2.47475	0.098725	9.79503e-05	2.47475	0.0667526	0.00322545	2.47475	0.0586845	0.0817427	2.47475	0.0238614	0.0217944
	-0.613107	2.14413	0.576562	-1.4647	1.90368	-2.54154	0.741632	2.13463		2.67677	0.0196967	0.0297431	2.67677	0.032042	0.0279193	2.67677	0.0414651	0.0144575	2.67677	0.0444344	0.0234182	2.67677	0.0819566	0.000173315	2.67677	0.052595	0.00463418	2.67677	0.0428153	0.0828167	2.67677	0.0136272	0.0215781
	2.12089	0.0674937	-0.162059	2.68953	-1.26758	1.05171	1.23779	0.40983		2.87879	0.0116995	0.0283094	2.87879	0.021855	0.0267798	2.87879	0.0293492	0.0181531	2.87879	0.0324665	0.027048	2.87879	0.0662888	0.000298768	2.87879	0.0402572	0.00650353	2.87879	0.0299981	0.0821907	2.87879	0.00731444	0.0211326
	2.03711	-0.934506	-0.17411	0.27091	1.16881	-1.65244	2.36698	1.04248		3.08081	0.00659985	0.0266585	3.08081	0.0143582	0.025407	3.08081	0.0200375	0.0223137	3.08081	0.022971	0.0306958	3.08081	0.0522709	0.000500511	3.08081	0.0299575	0.00890064	3.08081	0.0202032	0.0798923	3.08081	0.00369608	0.0204741
	3.5699	0.393825	-1.42144	-0.253031	-0.218262	-0.802956	2.32267	0.682597		3.28283	0.00354325	0.024845	3.28283	0.00910029	0.0238488	3.28283	0.0132145	0.02683	3.28283	0.0157589	0.0342126	3.28283	0.0402205	0.000813193	3.28283	0.0216983	0.0118647	3.28283	0.0130982	0.0760717	3.28283	0.00176263	0.0196271
	3.59408	1.25224	-0.609991	-1.68208	1.22734	-1.45342	0.143171	1.17222		3.48485	0.00181533	0.0229255	3.48485	0.00557561	0.0221573	3.48485	0.00843385	0.0315418	3.48485	0.0105004	0.0374427	3.48485	0.0302367	0.00127937	3.48485	0.0153193	0.015392	3.48485	0.00819069	0.0709824	3.48485	0.000795879	0.0186226
	3.58365	-0.527538	-1.17299	-0.734541	1.77554	-1.69536	1.91535	0.533962		3.68687	0.000890507	0.0209555	3.68687	0.0033103	0.0203854	3.68687	0.00522097	0.0362493	3.68687	0.0068094	0.0402374	3.68687	0.0222417	0.00194696	3.68687	0.0105612	0.019424	3.68687	0.00495203	0.0649482	3.68687	0.000341582	0.0174961
	2.75951	-2.55509	1.43162	-1.50882	0.02033	-1.45845	-0.700641	-1.14256		3.88889	0.000419849	0.018986	3.88889	0.00190978	0.0185832	3.88889	0.00314307	0.0407298	3.88889	0.0043077	0.0424699	3.88889	0.016036	0.00286422	3.88889	0.00712405	0.0238423	3.88889	0.0029027	0.0583242	3.88889	0.000139976	0.0162844
	2.34495	-1.6151	-1.62716	-1.95568	-0.467615	-1.38273	-0.836794	2.81492		4.09091	0.000191049	0.0170612	4.09091	0.0010739	0.0167959	4.09091	0.00184533	0.0447601	4.09091	0.00266519	0.0440466	4.09091	0.0113541	0.00407261	4.09091	0.00471236	0.0284735	4.09091	0.00165468	0.0514585	4.09091	5.50396e-05	0.015024
	2.98372	-4.87393	1.39488	-0.937772	-0.111447	-3.62306	-0.183378	2.59548		4.29293	8.42843e-05	0.0152172	4.29293	0.000590504	0.0150617	4.29293	0.00105986	0.0481407	4.29293	0.00161715	0.0449155	4.29293	0.00791082	0.0055984	4.29293	0.00306394	0.0331027	4.29293	0.00092035	0.0446603	4.29293	2.08768e-05	0.0137486
	3.23632	0.747554	-0.469307	-0.822863	1.19382	-3.04992	-1.43272	1.82212		4.49495	3.62187e-05	0.0134813	4.49495	0.000318588	0.0134109	4.49495	0.000597398	0.0507153	4.49495	0.000965049	0.045068	4.49495	0.00543553	0.00744466	4.49495	0.00196301	0.0374959	4.49495	0.000501218	0.0381796	4.49495	7.68108e-06	0.012488
	2.08023	-1.56404	-3.77466	0.373103	-0.446013	-1.23345	0.802316	2.95923		4.69697	1.5233e-05	0.0118723	4.69697	0.000169233	0.0118656	4.69697	0.000331545	0.0523855	4.69697	0.000568058	0.0445372	4.69697	0.00369121	0.00958562	4.69697	0.0012424	0.0414259	4.69697	0.000268212	0.0321968	4.69697	2.75681e-06	0.0112668
	3.25248	0.457376	-0.310327	0.165204	0.363529	-3.87631	-0.487646	1.84203		4.89899	6.30064e-06	0.0104012	4.89899	8.88143e-05	0.0104402	4.89899	0.000181763	0.0531165	4.89899	0.000330785	0.0433904	4.89899	0.00248292	0.011965	4.89899	0.000778744	0.0446972	4.89899	0.000141532	0.0268238	4.89899	9.70668e-07	0.0101041
	1.62228	-0.838123	-0.242399	1.15895	1.41119	1.63851	-0.179372	1.92414		5.10101	2.575e-06	0.00907217	5.10101	4.6206e-05	0.00914243	5.10101	9.87534e-05	0.0529345	5.10101	0.000191096	0.0417201	5.10101	0.00165795	0.0144991	5.10101	0.000484613	0.0471653	5.10101	7.39063e-05	0.0221115	5.10101	3.37155e-07	0.00901393
	2.20327	-1.84697	-0.045339	2.07064	-0.829947	0.184486	-0.233752	-0.100961		5.30303	1.04459e-06	0.00788399	5.30303	2.39084e-05	0.00797398	5.30303	5.33382e-05	0.0519177	5.30303	0.000109828	0.0396335	5.30303	0.00110132	0.0170842	5.30303	0.000300128	0.0487485	5.30303	3.83215e-05	0.0180623	5.30303	1.16149e-07	0.00800506
	1.46602	-0.656968	5.91801	0.329754	0.477914	4.17761	0.904041	1.04555		5.50505	4.22445e-07	0.00683132	5.50505	1.23422e-05	0.00693227	5.50505	2.87246e-05	0.0501824	5.50505	6.2962e-05	0.0372423	5.50505	0.000729231	0.0196074	5.50505	0.000185404	0.0494294	5.50505	1.97948e-05	0.0146431	5.50505	3.98888e-08	0.00708208
	3.11654	1.02025	5.06526	0.748925	-0.98137	0.788875	-0.0958449	0.815821		5.70707	1.71011e-07	0.00590592	5.70707	6.37511e-06	0.00601133	5.70707	1.54672e-05	0.0478679	5.70707	3.60928e-05	0.0346546	5.70707	0.000482235	0.0219579	5.70707	0.00011449	0.0492491	5.70707	1.02173e-05	0.0117986	5.70707	1.3722e-08	0.00624599
	1.96989	-0.336725	5.8242	1.5216	0.771661	1.81071	0.34684	1.95316		5.90909	6.95565e-08	0.00509775	5.90909	3.30378e-06	0.00520296	5.90909	8.34893e-06	0.0451219	5.90909	2.07364e-05	0.0319682	5.90909	0.000319052	0.0240384	5.90909	7.08126e-05	0.0482952	5.90909	5.28488e-06	0.00946164	5.90909	4.74943e-09	0.00549503
	2.83091	-0.839664	4.32739	-1.38388	0.920026	0.0612988	0.22251	3.33597		6.11111	2.85235e-08	0.00439581	6.11111	1.72198e-06	0.00449766	6.11111	4.52833e-06	0.0420879	6.11111	1.19653e-05	0.029267	6.11111	0.000211532	0.0257725	6.11111	4.39479e-05	0.0466869	6.11111	2.74644e-06	0.00756144	6.11111	1.66062e-09	0.0048254
	2.6765	0.461641	5.12922	1.38376	0.59656	1.97861	-4.93739	3.59055		6.31313	1.18292e-08	0.00378888	6.31313	9.04678e-07	0.00388533	6.31313	2.47316e-06	0.0388966	6.31313	6.94715e-06	0.0266187	6.31313	0.000140747	0.0271099	6.31313	2.7413e-05	0.0445597	6.31313	1.43734e-06	0.00602932	6.31313	5.8868e-10	0.00423192
	2.5406	0.462527	5.75308	-0.637702	0.0643212	2.54451	0.0982776	2.22949		6.51515	4.97477e-09	0.00326597	6.51515	4.80015e-07	0.00335584	6.51515	1.36267e-06	0.0356598	6.51515	4.06541e-06	0.0240751	6.51515	9.41059e-05	0.0280276	6.51515	1.72106e-05	0.0420523	6.51515	7.59109e-07	0.00480218	6.51515	2.12253e-10	0.00370858
	3.97789	0.686373	4.86237	0.963757	0.238153	1.79499	-2.02144	2.52086		6.71717	2.1266e-09	0.00281669	6.71717	2.57659e-07	0.0028994	6.71717	7.58681e-07	0.0324681	6.71717	2.40129e-06	0.021673	6.71717	6.33003e-05	0.0285275	6.71717	1.08893e-05	0.0392958	6.71717	4.05313e-07	0.00382428	6.71717	7.80541e-11	0.003249
	1.06749	0.724229	4.95115	-0.371421	1.50288	-0.00221626	-0.522626	2.25888		6.91919	9.25912e-10	0.00243145	6.91919	1.40118e-07	0.00250688	6.91919	4.27435e-07	0.0293906	6.91919	1.4334e-06	0.0194358	6.91919	4.2878e-05	0.0286324	6.91919	6.95091e-06	0.036407	6.91919	2.19127e-07	0.00304785	6.91919	2.9345e-11	0.00284673
	2.33413	-0.814381	3.22657	2.03099	-0.176333	0.488362	-0.486356	0.376973		7.12121	4.11295e-10	0.00210157	7.12121	7.72897e-08	0.00216987	7.12121	2.43967e-07	0.0264766	7.12121	8.65604e-07	0.0173764	7.12121	2.92728e-05	0.0283811	7.12121	4.48036e-06	0.0334839	7.12121	1.20112e-07	0.00243284	7.12121	1.13011e-11	0.00249552
	3.60988	0.851692	4.68775	2.68948	-0.440316	1.18188	-1.10974	1.72391		7.32323	1.86652e-10	0.0018193	7.32323	4.32868e-08	0.00188082	7.32323	1.41209e-07	0.0237579	7.32323	5.29263e-07	0.0154985	7.32323	2.01557e-05	0.0278221	7.32323	2.91836e-06	0.0306048	7.32323	6.68236e-08	0.0019463	7.32323	4.46532e-12	0.00218945
	0.156214	-0.715933	8.91666	0.112496	-0.69456	3.988	-1.17595	1.14399		7.52525	8.66309e-11	0.00157782	7.52525	2.46338e-08	0.00163303	7.52525	8.2945e-08	0.0212522	7.52525	3.2788e-07	0.0137998	7.52525	1.40047e-05	0.0270093	7.52525	1.9221e-06	0.0278287	7.52525	3.77659e-08	0.00156151	7.52525	1.81247e-12	0.00192308
	0.43106	-3.18649	4.61199	1.70019	-0.68004	0.0218242	0.918234	2.35572		7.72727	4.11553e-11	0.0013712	7.72727	1.42528e-08	0.00142059	7.72727	4.94732e-08	0.0189655	7.72727	2.05907e-07	0.0122731	7.72727	9.82389e-06	0.025997	7.72727	1.28062e-06	0.025197	7.72727	2.1696e-08	0.00125699	7.72727	7.56448e-13	0.00169141
	1.22424	0.679086	5.51982	0.959498	1.39952	2.33488	0.535231	2.16984		7.92929	2.00232e-11	0.00119428	7.92929	8.3876e-09	0.0012384	7.92929	2.99763e-08	0.0168958	7.92929	1.31129e-07	0.0109081	7.92929	6.9593e-06	0.0248371	7.92929	8.63406e-07	0.0227367	7.92929	1.26758e-08	0.00101569	7.92929	3.24832e-13	0.00148998
	-0.266593	-1.36387	6.13984	2.17933	1.74118	2.62779	-0.209321	1.96393		8.13131	9.98039e-12	0.00104265	8.13131	5.02174e-09	0.00108201	8.13131	1.84557e-08	0.0150348	8.13131	8.47028e-08	0.00969286	8.13131	4.97985e-06	0.0235769	8.13131	5.89183e-07	0.0204621	8.13131	7.53392e-09	0.000824103	8.13131	1.43575e-13	0.00131482
	1.99983	-0.515586	2.61787	0.278211	0.84082	0.925642	-0.569178	2.80524		8.33333	5.09718e-12	0.00091252	8.33333	3.05912e-09	0.000947615	8.33333	1.15473e-08	0.0133703	8.33333	5.5503e-08	0.00861446	8.33333	3.59992e-06	0.0222574	8.33333	4.06982e-07	0.0183786	8.33333	4.55603e-09	0.000671598	8.33333	6.53284e-14	0.00116243
	-0.847581	0.507752	4.2642	1.9176	-8.12982	2.44261	-0.207719	1.33285		8.53535	2.6673e-12	0.000800672	8.53535	1.89609e-09	0.000831965	8.53535	7.34239e-09	0.011888	8.53535	3.68943e-08	0.00765987	8.53535	2.62915e-06	0.0209133	8.53535	2.84575e-07	0.0164841	8.53535	2.80342e-09	0.000549841	8.53535	3.05995e-14	0.00102975
	0.470958	-0.420399	7.17833	-0.730051	0.188641	1.98216	-1.41374	0.0310173		8.73737	1.42988e-12	0.000704366	8.73737	1.19562e-09	0.00073228	8.73737	4.74418e-09	0.0105721	8.73737	2.48766e-08	0.0068164	8.73737	1.93989e-06	0.0195727	8.73737	2.01415e-07	0.0147719	8.73737	1.75505e-09	0.000452305	8.73737	1.47509e-14	0.000914098
	-1.00111	-0.700228	4.67737	-0.780087	0.766034	-0.468709	-0.847362	0.928083		8.93939	7.85029e-13	0.000621281	8.93939	7.6685e-10	0.000646199	8.93939	3.11441e-09	0.00940696	8.93939	1.70116e-08	0.00607203	8.93939	1.44591e-06	0.0182577	8.93939	1.4428e-07	0.0132318	8.93939	1.11768e-09	0.000373885	8.93939	7.31567e-15	0.000813167
	-1.3001	1.29254	5.51153	-2.7839	0.914488	0.980095	0.0731399	1.65587		9.14141	4.41218e-13	0.000549453	9.14141	5.00133e-10	0.000571718	9.14141	2.0767e-09	0.00837703	9.14141	1.17958e-08	0.00541558	9.14141	1.08857e-06	0.0169849	9.14141	1.04583e-07	0.0118518	9.14141	7.2387e-10	0.000310586	9.14141	3.73086e-15	0.000724952
	-0.283188	1.82896	4.24262	0.836234	2.32205	2.5832	-0.887938	1.07729		9.34343	2.5374e-13	0.000487218	9.34343	3.31566e-10	0.000507137	9.34343	1.40612e-09	0.00746773	9.34343	8.29116e-09	0.00483682	9.34343	8.2764e-07	0.015766	9.34343	7.6694e-08	0.0106188	9.34343	4.76626e-10	0.000259283	9.34343	1.95535e-15	0.000647727
	-0.4341	0.267512	7.78138	0.871089	0.500002	1.87018	-1.61107	1.79064		9.54545	1.49228e-13	0.000433171	9.54545	2.23353e-10	0.000451015	9.54545	9.66412e-10	0.00666545	9.54545	5.90571e-09	0.0043265	9.54545	6.35348e-07	0.0146091	9.54545	5.68838e-08	0.00951952	9.54545	3.18937e-10	0.000217525	9.54545	1.05246e-15	0.000580004
	-1.52252	-4.71119	5.28553	-0.382744	1.66062	0.929815	-0.812917	1.12691		9.74747	8.9695e-14	0.000386124	9.74747	1.52813e-10	0.000402134	9.74747	6.73945e-10	0.00595776	9.74747	4.26132e-09	0.00387633	9.74747	4.92337e-07	0.013519	9.74747	4.26595e-08	0.00854099	9.74747	2.168e-10	0.000183387	9.74747	5.81337e-16	0.000520503
	-0.946166	-1.19857	5.46982	0.303068	1.72619	0.843337	-0.605041	1.72238		9.94949	5.50621e-14	0.00034507	9.94949	1.06139e-10	0.000359458	9.94949	4.76672e-10	0.00533341	9.94949	3.11363e-09	0.00347894	9.94949	3.85019e-07	0.0124977	9.94949	3.23373e-08	0.00767081	9.94949	1.49637e-10	0.000155356	9.94949	3.29264e-16	0.000468127
	-0.742595	0.76061	5.15455	2.90197	2.0344	0.129741	-0.215102	1.7156		10.1515	3.44988e-14	0.000309159	10.1515	7.48032e-11	0.00032211	10.1515	3.41785e-10	0.00478233	10.1515	2.30284e-09	0.00312783	10.1515	3.03775e-07	0.0115456	10.1515	2.47688e-08	0.00689739	10.1515	1.04819e-10	0.000132236	10.1515	1.91071e-16	0.000421929
	0.407542	-1.28015	7.0163	-1.48874	1.06649	2.35464	-0.765344	1.48005		10.3535	2.20449e-14	0.000277668	10.3535	5.34658e-11	0.000289347	10.3535	2.48325e-10	0.00429557	10.3535	1.72328e-09	0.00281726	10.3535	2.41738e-07	0.0106615	10.3535	1.91633e-08	0.00621008	10.3535	7.44795e-11	0.000113082	10.3535	1.13501e-16	0.000381098
	-0.418591	0.0963967	8.75612	3.09568	1.24641	-0.754948	-0.597001	2.77068		10.5556	1.43565e-14	0.000249986	10.5556	3.87362e-11	0.000260536	10.5556	1.82731e-10	0.0038652	10.5556	1.30425e-09	0.00254219	10.5556	1.9397e-07	0.00984308	10.5556	1.49707e-08	0.00559918	10.5556	5.36551e-11	9.71423e-05	10.5556	6.89584e-17	0.000344937
	-0.173298	-1.3654	5.52248	0.443191	1.86811	0.145642	1.72404	3.53183		10.7576	9.52146e-15	0.000225591	10.7576	2.84327e-11	0.000235138	10.7576	1.3612e-10	0.00348427	10.7576	9.97906e-10	0.00229822	10.7576	1.56888e-07	0.00908745	10.7576	1.18049e-08	0.00505594	10.7576	3.91683e-11	8.38195e-05	10.7576	4.28122e-17	0.000312844
	0.474473	1.67042	8.92031	2.53234	1.37824	1.67525	1.22429	2.88983		10.9596	6.4262e-15	0.00020404	10.9596	2.11325e-11	0.000212696	10.9596	1.02597e-10	0.00314666	10.9596	7.71536e-10	0.00208152	10.9596	1.27873e-07	0.00839118	10.9596	9.39234e-09	0.00457254	10.9596	2.89589e-11	7.26351e-05	10.9596	2.71368e-17	0.000284303
	0.0362055	1.29718	7.70114	1.75801	0.504261	0.316342	3.13085	1.69582		11.1616	4.41044e-15	0.000184957	11.1616	1.58962e-11	0.000192818	11.1616	7.82068e-11	0.002847	11.1616	6.02526e-10	0.00188872	11.1616	1.04995e-07	0.00775059	11.1616	7.53736e-09	0.004142	11.1616	2.16733e-11	6.32057e-05	11.1616	1.75462e-17	0.000258867
	0.617398	0.4683	4.83453	0.538409	1.76995	0.59258	3.37795	2.63008		11.3636	3.07591e-15	0.000168017	11.3636	1.20954e-11	0.00017517	11.3636	6.02618e-11	0.00258064	11.3636	4.75077e-10	0.00171691	11.3636	8.68226e-08	0.00716192	11.3636	6.09879e-09	0.00375813	11.3636	1.64113e-11	5.52223e-05	11.3636	1.15628e-17	0.000236152
	1.27964	-0.23884	7.55466	2.48732	1.36336	0.74753	4.52004	2.30413		11.5657	2.17832e-15	0.000152945	11.5657	9.30492e-12	0.000159464	11.5657	4.69165e-11	0.00234349	11.5657	3.78044e-10	0.00156354	11.5657	7.22835e-08	0.00662141	11.5657	4.97386e-09	0.00341546	11.5657	1.25666e-11	4.84351e-05	11.5657	7.75955e-18	0.000215825
	0.0625301	0.510731	5.54344	1.2935	2.32003	0.719362	3.01772	1.84198		11.7677	1.5654e-15	0.000139503	11.7677	7.23372e-12	0.000145456	11.7677	3.68889e-11	0.002132	11.7677	3.03482e-10	0.00142639	11.7677	6.05708e-08	0.00612537	11.7677	4.08714e-09	0.00310918	11.7677	9.72586e-12	4.26417e-05	11.7677	5.29834e-18	0.000197599
	0.298406	-0.209406	8.35947	-3.88335	2.68043	-0.138165	0.959554	1.66878		11.9697	1.14075e-15	0.00012749	11.9697	5.68013e-12	0.000132934	11.9697	2.92792e-11	0.00194307	11.9697	2.45678e-10	0.00130353	11.9697	5.10719e-08	0.0056703	11.9697	3.3828e-09	0.00283504	11.9697	7.60449e-12	3.7677e-05	11.9697	3.67813e-18	0.000181224
	1.53287	-0.0327472	6.35303	-1.58792	1.05964	0.756549	1.90327	-0.0596973		12.1717	8.42436e-16	0.000116728	12.1717	4.50299e-12	0.000121715	12.1717	2.34492e-11	0.00177399	12.1717	2.00482e-10	0.00119327	12.1717	4.33188e-08	0.00525283	12.1717	2.81917e-09	0.00258931	12.1717	6.00398e-12	3.34061e-05	12.1717	2.59393e-18	0.000166483
	-4.3302	-1.91841	7.31292	1.68623	-2.22585	-2.12679	2.98671	0.38256		12.3737	6.30069e-16	0.000107066	12.3737	3.60244e-12	0.000111643	12.3737	1.89417e-11	0.00162242	12.3737	1.64854e-10	0.00109416	12.3737	3.69513e-08	0.00486984	12.3737	2.36493e-09	0.00236871	12.3737	4.78452e-12	2.97183e-05	12.3737	1.85699e-18	0.000153187
	0.256347	-1.39834	7.40057	-0.614294	0.330267	-0.879683	3.30592	2.22051		12.5758	4.76958e-16	9.83748e-05	12.5758	2.90708e-12	0.000102581	12.5758	1.54262e-11	0.00148631	12.5758	1.36547e-10	0.00100489	12.5758	3.16906e-08	0.0045184	12.5758	1.99635e-09	0.00217037	12.5758	3.84661e-12	2.65225e-05	12.5758	1.34854e-18	0.000141173
	-0.81699	1.80131	5.90073	-0.414841	1.78319	-2.75568	2.589	2.87624		12.7778	3.65225e-16	9.05397e-05	12.7778	2.36539e-12	9.44111e-05	12.7778	1.26613e-11	0.00136385	12.7778	1.13887e-10	0.000924365	12.7778	2.73194e-08	0.00419578	12.7778	1.6953e-09	0.00199175	12.7778	3.11872e-12	2.37431e-05	12.7778	9.92703e-19	0.000130297
	0.0690716	-1.0247	7.66731	-0.754239	1.53304	0.624894	3.49665	3.07205		12.9798	2.82737e-16	8.34625e-05	12.9798	1.93981e-12	8.70314e-05	12.9798	1.04692e-11	0.00125349	12.9798	9.56164e-11	0.000851589	12.9798	2.36672e-08	0.00389949	12.9798	1.44786e-09	0.00183065	12.9798	2.54891e-12	2.13178e-05	12.9798	7.40262e-19	0.000120433
	-1.96622	0.319853	5.45831	0.493615	2.11839	-0.901579	2.29966	2.60697		13.1818	2.21165e-16	7.70576e-05	13.1818	1.60274e-12	8.03523e-05	13.1818	8.71794e-12	0.00115386	13.1818	8.07829e-11	0.000785706	13.1818	2.05995e-08	0.00362722	13.1818	1.24325e-09	0.00168511	13.1818	2.09917e-12	1.91944e-05	13.1818	5.58836e-19	0.000111472
	0.459298	1.68587	7.05418	1.81904	1.39535	-0.952311	2.43897	3.15215		13.3838	1.74717e-16	7.125e-05	13.3838	1.33369e-12	7.4296e-05	13.3838	7.30845e-12	0.00106376	13.3838	6.866e-11	0.000725963	13.3838	1.80098e-08	0.00337688	13.3838	1.07308e-09	0.00155342	13.3838	1.74137e-12	1.73293e-05	13.3838	4.26826e-19	0.000103318
	0.2962	0.883384	9.91421	3.97317	2.46691	-4.5222	2.33754	2.27023		13.5859	1.39324e-16	6.59745e-05	13.5859	1.11733e-12	6.87943e-05	13.5859	6.16606e-12	0.000982134	13.5859	5.86893e-11	0.000671698	13.5859	1.58128e-08	0.00314654	13.5859	9.30761e-10	0.00143407	13.5859	1.45457e-12	1.56861e-05	13.5859	3.29632e-19	9.58841e-05
	-0.320763	-0.515385	7.0377	1.27186	3.35204	-2.35922	2.47663	1.42071		13.7879	1.12096e-16	6.11738e-05	13.7879	9.42106e-13	6.37877e-05	13.7879	5.23391e-12	0.000908067	13.7879	5.04388e-11	0.000622327	13.7879	1.39402e-08	0.00293444	13.7879	8.11102e-10	0.00132574	13.7879	1.22301e-12	1.4234e-05	13.7879	2.57264e-19	8.90973e-05
	-0.0947233	-0.393753	6.47086	1.89328	-0.0842134	0.254369	1.98025	3.27533		13.9899	9.09548e-17	5.67977e-05	13.9899	7.99231e-13	5.92238e-05	13.9899	4.46838e-12	0.000840746	13.9899	4.3572e-11	0.000577338	13.9899	1.2337e-08	0.00273899	13.9899	7.09979e-10	0.00122725	13.9899	1.03474e-12	1.2947e-05	13.9899	2.028e-19	8.28912e-05
	-0.928536	-2.23178	8.22892	1.16972	1.18523	-0.651246	1.52472	2.58302		14.1919	7.43967e-17	5.28019e-05	14.1919	6.81974e-13	5.50566e-05	14.1919	3.83581e-12	0.000779457	14.1919	3.78248e-11	0.000536278	14.1919	1.09584e-08	0.00255874	14.1919	6.24101e-10	0.00113757	14.1919	8.80671e-13	1.18032e-05	14.1919	1.61391e-19	7.72075e-05
	0.499139	-0.731114	5.95313	0.744939	1.89143	-2.03996	3.75369	2.90831		14.3939	6.13193e-17	4.91475e-05	14.3939	5.85142e-13	5.12453e-05	14.3939	3.31001e-12	0.000723572	14.3939	3.2989e-11	0.000498747	14.3939	9.76806e-09	0.00239236	14.3939	5.50828e-10	0.00105579	14.3939	7.53781e-13	1.0784e-05	14.3939	1.29599e-19	7.19946e-05
	1.50786	-1.45093	5.87539	-1.07943	1.85367	0.171998	2.92317	1.60774		14.596	5.09084e-17	4.58001e-05	14.596	5.04701e-13	4.77543e-05	14.596	2.8705e-12	0.000672536	14.596	2.88993e-11	0.00046439	14.596	8.73614e-09	0.00223866	14.596	4.88027e-10	0.000981104	14.596	6.48643e-13	9.87327e-06	14.596	1.04963e-19	6.72067e-05
	1.54773	-4.40662	11.3547	1.21084	1.36057	-2.01447	1.42581	2.00564		14.798	4.25571e-17	4.27294e-05	14.798	4.37496e-13	4.45517e-05	14.798	2.50111e-12	0.000625856	14.798	2.54235e-11	0.000432893	14.798	7.83813e-09	0.00209654	14.798	4.33968e-10	0.000912795	14.798	5.61022e-13	9.05754e-06	14.798	8.57037e-20	6.28029e-05
	1.6198	-1.80031	9.65606	-0.325657	2.442	-3.52407	2.63617	2.05859		15	3.58092e-17	3.99082e-05	15	3.81043e-13	4.16095e-05	15	2.18905e-12	0.000583098	15	2.24557e-11	0.000403977	15	7.05379e-09	0.00196503	15	3.87242e-10	0.000850229	15	4.87596e-13	8.32509e-06	15	7.05194e-20	5.87471e-05
	0.254359	-1.21152	5.69532	0.422919	0.257345	-1.19342	3.2944	2.49839
	2.65998	0.923523	7.04064	1.99178	-1.38734	0.702988	1.95746	-4.19609
	1.26332	0.305309	7.87411	0.790023	2.41201	-0.00859117	1.8749	-0.373933
	1.63547	1.84026	8.24369	2.37104	1.32167	0.265921	1.23351	1.1822
	-0.986538	0.329876	7.56305	-1.39462	3.81934	-0.950833	2.67001	0.159885
	0.733313	-1.22029	7.76765	-2.49803	0.616822	-0.542433	0.955482	-4.80055
	-0.867334	0.540235	9.45835	-4.03822	-1.6765	-0.639857	0.938978	-0.373169
	0.0921448	-0.293482	8.14324	-1.52872	-0.852041	-1.43041	1.83107	-3.16427
	1.75379	-0.944423	6.62409	-4.2205	-0.600382	-3.0137	1.41915	-3.40783
	0.828476	1.00935	6.60964	-2.45995	-0.133222	1.37961	1.98921	-3.62222
	0.594058	0.323077	5.68603	1.75184	-0.989288	0.823689	2.07996	-3.77285
	2.25362	-0.328698	6.77097	0.335333	0.69232	3.0602	1.76717	-1.03079
	1.75894	3.06992	10.2661	1.42305	1.18426	-0.269978	1.04678	-3.58617
	-0.21917	3.576	7.88672	0.7789	0.989765	1.07517	2.47955	1.20756
	-0.437379	3.99692	6.05717	-0.501879	1.5022	2.35417	3.09324	0.0159023
	-0.844318	2.39939	9.45505	0.237427	1.04996	1.27813	1.39949	-4.20605
	-0.712527	4.04383	9.28829	-1.76593	1.71774	2.83495	0.854471	-1.73987
	1.813	4.84828	10.4885	2.08795	-1.3291	1.66744	2.58563	-1.11535
	2.74544	5.10049	11.1837	-1.69429	0.678621	1.1034	-0.549548	-0.851814
	0.648583	3.83092	6.48727	2.17328	1.2678	1.30143	-0.51675	0.19845
	1.91849	3.52296	6.09733	1.33499	1.27544	1.75067	0.546175	0.294629
	3.13073	2.03978	5.49651	-0.706366	2.38641	1.15938	-2.28963	-2.52201
	2.74931	2.30591	7.5363	-0.533833	1.48908	0.836272	-0.228187	-2.8436
	2.4061	3.41096	5.59761	-4.15751	1.49671	0.227926	-0.866241	-0.0379335
	2.26488	1.06287	6.37745	0.122578	0.542825	-0.0596231	-1.22173	-0.0459083
	2.10612	3.70491	8.15745	-0.11639	-0.314193	0.283419	1.02199	-0.610668
	3.80381	3.98759	7.4096	-0.635099	3.37163	1.12282	0.418458	-0.988544
	-0.620789	4.19942	7.11984	0.149197	2.61703	0.11411	1.17228	-1.82944
	-1.42344	3.50776	7.35586	0.278269	0.489841	0.633483	0.414773	-0.799861
	-1.04905	3.7545	8.00425	-0.495986	1.1992	-1.34667	-2.06782	0.358224
	1.55323	3.12515	9.27819	-4.85274	-0.522866	1.67277	0.750921	-0.599927
	1.79084	6.09171	5.9684	-0.771944	0.426008	1.36719	0.583939	0.517979
	2.65839	3.87333	5.62773	-0.0492048	-0.574162	1.7243	-1.48452	-1.36635
	1.80729	2.44545	7.30051	-0.12889	1.54161	0.82028	-1.39932	0.984272
	3.59583	2.86905	10.6115	-2.64946	1.15725	-0.274928	-3.1221	-1.33493
	2.39006	3.16987	5.83902	0.457241	1.88656	-2.50792	-2.69764	0.580833
	4.19075	2.67842	4.93274	0.303081	-0.119633	2.80655	-1.88574	-0.844133
	3.08186	1.13539	4.5652	-1.74094	-0.605071	1.45551	-2.04347	0.666959
	2.52415	-6.30944	5.24954	-0.917312	0.985311	0.760703	0.760421	1.27004
	5.45878	-1.32835	4.82915	-0.272585	1.19782	0.523062	-1.90725	-0.475148
	4.77427	1.56506	5.12653	-0.428657	0.948989	1.08406	-3.41152	-4.48882
	2.54678	0.934728	4.90569	0.626235	-0.250524	0.712862	-2.3387	-2.48138
	0.535135	0.22831	5.6284	-4.86153	-0.437653	2.52241	-0.771324	-0.189834
	1.48401	-1.24177	4.80659	-1.0828	-0.86869	2.58492	0.196784	-0.870843
	3.19707	0.390116	3.92143	-3.03884	-0.462085	3.19927	-0.443884	-0.0518854
	2.32688	-0.243639	5.64926	0.0446267	0.522004	2.09177	0.392588	-3.49292
	2.60329	-1.13164	6.64665	1.60707	-0.416983	-1.0045	-1.30849	0.461183
	2.91572	-0.29771	5.50414	0.988838	0.0270851	-0.412683	-0.201867	-0.291969
	2.63411	-0.170298	4.38693	-3.43863	-0.201303	0.0990162	-0.230775	-0.144793
	4.772	0.662821	5.38006	0.302498	-0.35488	2.33638	0.212274	-1.33274
	7.65081	0.405674	9.9572	1.83269	0.300993	2.2463	-0.154487	-0.131052
	2.51763	-1.04744	6.35239	0.391574	0.19964	2.86812	-0.0649846	-2.53447
	3.54174	0.510666	7.27256	-0.733008	0.0951961	1.47972	-0.0926473	-0.826124
	4.70928	0.396579	5.25135	1.75844	0.778943	4.11637	0.914263	-8.11348
	3.04188	2.15014	7.62351	-2.44205	-1.85897	1.91955	1.60526	0.544513
	4.55319	1.66319	5.04265	3.48764	-0.391269	2.45415	-4.50735	1.63554
	5.56927	1.29713	6.91596	3.41797	-1.94414	0.893165	0.949167	1.19908
	3.46869	2.03325	5.43697	4.74305	-0.173881	1.32758	-0.935557	0.58596
	3.26709	1.57281	5.13574	2.14417	0.866526	2.30777	-0.609848	-0.098258
	1.40051	2.40893	5.50608	1.24738	0.498148	-0.58167	-0.538784	-0.555298
	0.589689	0.580392	5.68634	1.40502	0.726222	0.230875	-3.49431	0.685488
	-2.05258	2.19363	7.10672	1.31925	-0.274865	2.75877	0.777479	0.151795
	1.1592	1.74826	5.69153	1.30878	0.0347186	2.72029	0.24148	1.63239
	0.278993	1.73126	8.36096	2.48053	2.68538	1.82815	-0.897873	-0.646345
	0.268912	1.14156	7.74858	1.78363	1.50226	1.07331	-3.32262	-5.28039
	-1.17448	1.06153	5.35161	2.95265	1.15439	0.830013	-1.68831	-2.47319
	-2.35913	0.689582	5.55689	3.0692	0.398612	2.54284	0.216887	-2.17655
	-2.73452	0.785571	5.39823	1.2023	1.15289	-3.06895	0.212629	-1.70995
	0.908912	0.275562	5.99039	1.80386	1.72717	-1.75084	-0.847255	0.480312
	1.94653	-0.635562	5.74163	0.701793	1.59142	1.38009	4.89906	-1.42652
	0.973809	0.89252	6.01919	1.90087	1.15589	0.461207	6.01096	0.373101
	1.22016	1.33357	6.28583	1.49076	2.39724	-0.597682	4.2763	-0.380408
	-1.35057	2.30277	6.05774	1.92087	1.7125	-0.840994	5.06584	0.89435
	-2.59826	1.67331	5.23127	-0.388213	1.44003	-1.07033	5.33189	-3.9093
	1.17035	1.79433	6.76539	2.27534	1.57493	-1.20584	4.40973	0.385448
	1.17383	1.23526	6.93029	-0.661395	0.965867	-3.33426	5.91792	0.164506
	-1.11996	-3.70419	8.66978	3.17952	0.579057	-1.2009	5.42544	-0.0337305
	0.254967	-1.9468	5.51495	2.40723	1.6211	0.152141	5.19678	-0.269483
	-2.30217	-0.623491	4.63067	0.221166	1.53275	-4.46279	6.01636	0.549884
	0.786062	-0.488299	8.44933	0.651171	0.975249	-2.55766	6.52488	0.0396356
	0.787108	-0.454856	6.98367	2.0761	1.23775	-1.65151	5.8874	0.804035
	-2.2457	-0.195788	7.76875	3.19998	2.43403	-0.157791	6.13762	-2.20241
	0.330901	-0.863783	6.42785	1.63925	1.8686	1.46118	4.81107	0.00194291
	-1.62404	0.748384	6.91468	2.41488	2.32879	-2.67344	5.99369	-1.59925
	-2.00032	-0.0810187	4.359	0.122009	1.26549	1.3334	5.34216	-1.57102
	0.775563	0.521547	4.98476	1.48951	1.98419	-0.125224	3.31135	0.316105
	-1.79297	-1.00361	5.69267	2.71234	0.321293	0.340169	4.35703	0.928485
	0.00924553	-0.40461	5.83833	0.994003	1.26029	6.22913	4.20509	-0.0809722
	-0.850778	0.432811	4.48943	1.05596	1.92673	3.06272	5.40244	0.620955
	-2.10588	-1.16909	5.6955	0.902401	2.21839	4.59179	4.64027	-0.810364
	0.157452	-0.794439	5.26441	1.87338	0.749924	4.77796	4.90891	-0.858692
	0.387703	1.29917	5.7468	2.53799	0.732941	4.33451	4.52435	0.949111
	0.254258	0.781828	6.26853	2.83629	2.0769	5.08818	2.74241	1.49076
	0.570385	-0.270528	7.03214	1.28297	1.22227	4.23189	5.10517	-0.269674
	-1.11433	0.195002	4.46907	0.877754	2.51443	5.84707	4.26738	-0.39993
	1.13467	-0.412957	3.29645	-0.931615	-0.104624	4.09484	3.78921	0.244538
	-0.0371574	2.13448	5.56552	1.00509	2.26313	3.65351	4.11635	-1.36557
	-0.363401	0.189667	4.93859	0.114022	1.23689	4.31235	5.68196	-2.14229
	-0.342246	-1.18166	5.13033	0.0791406	-0.850429	5.02456	4.06425	-0.0370665
	0.848059	-0.596197	5.07944	0.387257	-2.01169	2.97484	2.93142	0.302626
	-3.02179	0.962168	4.43396	2.15831	1.4244	3.22447	4.72273	-0.199371
	0.120792	0.994377	4.01511	0.822942	2.75952	3.28405	4.81684	-3.73089
	-0.703864	-0.0224631	4.66787	0.283386	2.13638	3.22771	2.96975	-1.44452
	1.59956	1.13672	4.45511	1.51636	1.508	5.34145	4.36333	-1.6731
	-1.57081	0.634638	5.60043	0.975219	1.45931	5.0372	-1.88258	-1.96914
	0.764173	2.89924	5.1869	-0.0473136	1.88476	2.67445	-1.53041	-0.695933
	2.29373	2.20984	4.80191	3.2283	2.02365	6.08891	-1.9862	-2.84023
	0.226256	1.82264	6.01509	0.112705	1.86197	6.77749	-0.606209	-1.46042
	0.389297	1.89343	5.54071	1.35446	-2.58649	9.06243	-1.35777	-2.37575
	-0.0499479	0.912723	4.76452	2.41724	-0.768233	5.53313	-0.377766	-0.112218
	-2.59202	-0.517757	4.79738	0.4705	-0.149623	6.2843	0.827976	-3.14565
	1.46822	0.381256	4.58602	0.895713	-0.98046	5.5617	0.0232926	-1.48099
	0.15171	2.26622	4.69359	1.1639	0.247127	4.46733	0.337714	-0.830819
	0.353976	0.100826	5.521	2.50101	-1.91935	6.23334	1.0374	-2.0578
	0.203472	-4.02859	4.52114	-0.973849	-0.487393	5.41664	0.420788	-4.43615
	0.696317	1.53279	5.94731	1.81767	-0.302253	5.84671	0.0337449	-3.63133
	0.534253	1.89771	6.02939	0.97216	-1.7974	5.44452	0.827182	-1.15981
	1.07255	1.7046	5.48366	0.9265	-0.378235	6.43161	0.924389	0.0152628
	0.328496	1.59818	5.41805	1.08418	0.733037	6.10887	1.16269	-0.0779556
	1.38859	2.21987	3.85158	1.16729	-1.59567	6.43083	1.23477	0.188839
	1.27112	1.70574	6.82943	-2.82967	-1.53143	5.37955	0.506065	-0.0679287
	-0.801355	1.10125	6.29664	0.95838	0.444511	5.80826	-2.88867	-1.14104
	0.144456	-1.07776	5.23896	0.70994	1.88405	5.78436	-2.3148	-1.81382
	-4.54606	-1.06511	8.32006	1.04695	-4.38624	5.59762	1.07486	-1.20661
	0.672129	-0.439975	4.75679	0.796139	1.30502	6.47567	-0.281708	-0.252114
	-0.433146	1.3753	6.30504	-0.261411	1.09774	6.23675	1.97689	-1.21226
	-4.06564	0.7419	4.31957	-0.436636	-0.425317	5.88937	1.00421	-0.192096
	0.259089	0.48158	7.76239	0.981844	1.4943	5.03543	0.867994	0.811982
	-1.3739	1.34471	0.259709	0.176203	0.809214	6.49145	0.62601	0.468173
	-4.04645	-0.786197	-1.36	-0.786605	1.45702	8.10493	0.401472	-0.75696
	1.01864	0.713267	0.179416	1.61953	1.19286	4.82871	-0.489473	0.703487
	3.27142	0.967291	-0.312603	0.85063	1.26973	4.82636	-0.282868	-2.34704
	0.484319	0.385136	0.917454	-0.0154862	0.815899	8.34842	0.705007	-2.31112
	-1.93357	0.815192	0.836426	-4.76551	0.298659	4.93168	-1.55265	-2.04838
	-0.491372	-0.214936	1.26697	-0.696274	2.84893	6.4548	-0.654844	0.549415
	1.67915	-1.68181	0.256272	0.404957	1.38453	6.66135	0.740897	-0.268074
	0.722814	-2.43808	-1.02184	1.61575	-0.19036	6.12191	1.40257	-0.625862
	1.80322	0.91363	0.579553	-0.637176	-0.0359513	4.78278	-1.14292	-0.424531
	-2.38078	0.7503	0.554604	0.949708	-0.941889	6.78183	0.213076	0.645067
	0.227992	-1.87207	0.0695265	0.426789	1.72794	4.78175	-1.38375	-0.102331
	-1.47882	-1.26281	-0.0266963	-2.14457	-0.469181	6.17075	-2.69168	0.219796
	5.50952	0.268125	1.53626	-0.632219	-1.21928	6.34437	0.121778	-2.14112
	1.48737	0.529386	-1.76814	0.928704	-1.21968	7.02368	-2.19891	1.1082
	1.37239	-2.11875	0.245591	0.0847441	-2.23094	4.83464	0.64604	-0.662081
	2.84837	0.159522	0.32365	-0.532599	-0.14819	6.51724	0.494954	-0.213184
	2.57953	0.1921	-1.24769	0.393706	-0.763091	5.98562	-0.316429	0.287795
	0.729995	-0.948914	-0.27757	2.14115	1.20007	5.09521	0.613211	0.0376692
	1.34223	0.876129	-0.779234	1.62826	0.931435	5.39701	-0.570536	-2.48817
	0.76765	-0.637807	-0.379414	-4.56844	-1.08563	6.00949	1.45914	-0.678391
	3.03824	0.564479	-0.753866	1.23083	-1.50641	5.39827	0.170622	0.0507447
	0.609598	0.742119	0.142925	0.473847	0.969308	4.64179	1.54672	-1.08939
	0.922995	-0.551681	-0.0179011	0.217494	-1.74997	5.43851	1.57922	-0.0157916
	-0.167152	-0.726668	0.219087	0.0707205	0.221472	7.15861	-0.527704	-1.19072
	0.206933	0.397983	-0.0939409	0.360244	0.341393	5.65983	-0.0133903	-1.04426
	-0.970794	-1.21481	-0.239596	0.0279039	-0.552631	5.35212	0.692182	-0.0848507
	0.600332	-0.345936	-3.0928	-3.76865	1.27561	5.8376	0.635581	0.144849
	1.86522	-4.20799	-2.51225	-0.690552	1.2051	10.2512	1.0372	0.841487
	-0.187031	-0.913695	0.847258	-1.38318	0.659507	7.48126	0.686881	0.434489
	-1.25383	-0.113581	0.567731	1.68817	0.0422232	5.98257	-0.0487453	1.20621
	-0.0569974	0.840979	-1.54019	-1.99519	0.906344	4.64179	-0.0731327	-0.61259
	-1.02527	-2.20554	0.256578	0.967609	2.93716	5.76883	0.554965	0.74065
	0.484451	-3.14803	0.969439	1.38623	3.39358	6.04047	-1.22017	0.0270643
	0.0518368	-0.0780112	-0.299956	1.87979	1.14747	0.101858	0.515239	0.590224
	-0.42566	-5.05043	-1.15692	-0.737364	2.77224	0.262759	1.64689	0.465598
	1.29405	-0.732616	1.0598	1.4612	1.36186	-1.11541	1.74395	-0.620456
	0.451807	0.910159	-0.0953313	-1.94113	-0.101072	-5.18325	0.337687	0.739614
	1.25099	1.26872	-1.97421	1.15011	1.03395	-1.0892	-0.0548795	0.707683
	-1.74046	-0.186861	1.0095	-0.00870427	1.78689	-0.335946	0.151935	0.734111
	1.86936	-1.18679	-0.868264	-2.90147	0.0965624	0.572377	3.12691	-1.02894
	-0.217812	1.11738	-0.620725	-0.751042	0.711121	0.181176	4.9021	1.82894
	-3.1325	1.503	-0.0545991	-1.15626	0.742898	1.08417	5.15491	-1.55291
	-0.0803127	-0.346984	1.33397	0.552792	-2.40263	1.75588	5.67802	0.77296
	-1.57612	0.190549	-1.97389	0.798507	1.02303	0.773553	5.30899	0.676565
	1.39193	0.942964	-0.169078	0.742781	1.96808	0.194765	5.36028	-2.39331
	-0.665365	-1.19294	1.26553	-0.279531	-0.17749	2.57077	5.21251	-1.25675
	0.676596	-1.71048	2.37988	0.565614	0.977232	1.16292	5.98629	0.29274
	1.24197	-0.642583	1.00783	0.146461	0.414861	2.71178	4.77226	-1.01848
	1.68362	-0.590484	1.68154	-0.590704	-0.396335	1.86045	8.47517	0.706212
	0.576305	-0.596033	0.145583	1.24092	-1.71895	1.18815	1.19212	-0.945328
	0.0639776	1.27791	0.0436061	1.80071	2.34646	0.413193	0.776691	1.17705
	0.386235	-0.608491	0.386492	1.55343	-0.18175	0.423036	-2.41341	1.00118
	-0.184416	1.15408	0.0362307	2.19787	1.60808	1.97589	-0.209104	1.17942
	-3.41522	-1.92048	0.33115	1.21288	2.38659	1.43561	-1.76588	0.164603
	-0.243995	1.83939	1.37564	0.946202	3.23549	-0.482382	-0.762515	0.932105
	1.06472	0.915777	-0.231622	-1.89401	-2.4783	2.92993	0.331264	0.487223
	-3.18706	-0.00407787	1.40091	0.294326	1.6712	2.27609	-1.55111	0.329216
	-1.59397	-0.907815	1.72189	0.08607	-1.40867	2.31337	0.050579	-0.15835
	-0.505952	0.839115	2.32821	0.860709	-3.15787	3.14957	-0.919857	-0.685049
	-0.578855	0.768289	-1.02703	-0.91631	-0.464361	4.38067	-2.25917	-0.773564
	-0.0117467	-0.696408	0.56498	0.47888	-0.274875	3.00449	-0.301264	-0.441924
	4.55893	-1.45037	-1.43731	-1.25566	0.102108	0.880727	-1.96153	0.923179
	3.45255	0.711114	1.42461	0.29273	-0.492319	2.46666	0.493005	0.817481
	3.03166	0.223745	-0.00346103	0.524468	1.33676	1.76079	1.50347	1.16985
	4.11426	0.213352	-0.0400026	0.882457	1.11834	1.6881	-0.207539	-0.444902
	4.13749	-3.67383	-1.85416	0.702036	1.20656	2.74999	1.43913	-0.794645
	4.2102	-0.206044	1.48798	2.29171	0.141561	0.831062	1.71111	0.723182
	-0.412267	-2.83592	-4.84123	-1.33801	1.34414	1.49156	2.26153	1.04499
	2.81105	-0.242943	-4.18132	0.884437	0.617386	1.74867	-4.37065	0.958542
	0.532499	0.0840671	0.802926	0.592049	-1.49398	3.18726	0.372613	0.855097
	0.813702	0.0205438	-1.82233	0.0918454	-0.265543	2.91	-1.68263	-0.275418
	0.250178	-0.314217	-0.233158	-3.20267	0.125365	3.05884	-0.0421823	-2.34193
	-0.666818	-0.548563	-2.25135	0.684934	2.9068	2.93977	-2.27733	0.958808
	1.86667	-1.281	-3.77564	0.104439	1.14192	0.60496	-1.54795	0.424791
	2.72888	-1.39412	-3.00356	1.59704	1.61851	1.87274	-0.929359	0.624342
	1.77498	0.971938	-5.46392	1.29821	2.46749	-0.32388	-2.64181	-1.94384
	2.42505	-3.55103	-1.74508	-1.48276	0.235111	-2.18802	-0.894991	0.225704
	1.47142	-2.25265	-2.15126	-2.38344	1.32653	1.30556	1.26264	-0.719898
	1.56865	0.57	0.469424	0.768436	1.89215	0.223598	-1.4037	-0.285277
	1.10754	0.150381	-2.08187	1.51217	0.00982888	-0.102246	-0.89866	0.0371598
	0.69246	0.475775	-4.25641	2.2585	1.3306	0.536283	-0.993146	0.606464
	2.79111	0.589526	-0.297113	-1.28288	-1.42167	-0.235832	-1.82774	1.04823
	1.39884	0.75275	-0.726732	0.111471	1.33195	-0.328519	0.346932	0.943055
	0.933052	1.59093	1.36888	-0.980144	1.73342	-1.39732	-0.0836826	0.910651
	1.91716	0.278495	1.63626	-2.01006	2.09479	3.17015	0.500312	0.180688
	0.28872	-1.79671	2.72701	-0.101008	1.60432	1.4074	0.706466	0.77301
	-0.133035	-0.981008	1.3802	0.287764	1.67714	0.770199	0.380263	0.518931
	-0.503116	-1.21912	2.89223	-0.449585	1.46245	-2.60114	-0.0723775	-0.455271
	-0.868547	0.996334	0.0422495	-0.783889	0.990627	-0.563208	-0.758546	-0.0594117
	0.391603	0.43686	1.1617	0.378091	0.64211	-0.516327	0.172154	0.158916
	1.34778	-1.51792	1.77524	0.0258816	1.46271	-1.32519	0.573342	-0.522249
	0.452548	1.01878	-3.54977	-0.715792	0.214953	-5.04563	-2.75025	-1.44801
	-1.06467	-3.83367	1.80657	0.424818	2.12315	-2.22453	0.0733953	0.689711
	1.14827	1.77789	1.71457	-0.0565807	-0.702352	-0.560567	0.132202	-1.17135
	-1.1936	0.887565	0.932183	-2.25955	0.261847	-3.78911	0.428134	-1.22577
	1.15628	-0.442747	1.31175	-0.264451	1.75347	-0.636565	0.117609	-0.650496
	-0.650997	-0.543354	-1.05961	-2.07316	1.48993	-5.84372	-0.261841	-0.197492
	-1.33231	-1.20863	-3.28272	-0.46284	-5.25283	-2.9696	2.43939	-0.744923
	-4.28437	-1.1573	2.43219	-2.41751	4.576	-1.13624	0.444502	1.16031
	-4.64996	0.0921196	-1.02833	-2.39252	3.94515	0.116927	0.209695	0.205773
	0.711187	-0.202156	-0.159044	-1.45848	3.72817	-0.496158	1.71413	1.20733
	0.509507	-1.08519	0.411119	0.491766	4.44493	-4.57234	1.14415	1.09458
	0.47373	0.637181	1.76159	0.923551	-0.551957	0.370518	1.03518	1.82492
	-3.68189	-1.60814	-0.613128	-0.441247	2.23617	-1.49763	0.554793	1.60872
	-0.734418	-0.693286	-2.94842	0.928173	1.44989	0.0366095	2.39595	2.44558
	2.08726	-2.93224	2.02919	-0.721867	0.388147	0.0442495	2.96758	-1.05009
	-0.769885	0.457722	-2.41505	-4.5848	0.136697	0.1954	1.94432	-0.517869
	-2.19424	-0.864186	-1.32302	-2.62917	0.235912	-0.595431	2.18525	-0.420681
	0.0865799	0.0796877	1.12073	0.0151139	0.670997	0.339678	2.31187	0.959673
	0.543563	1.06662	-1.91021	-0.513993	0.0512252	-0.419058	0.0371285	-1.92822
	-0.254888	-2.8145	-2.89984	-1.62407	0.0708602	0.180779	0.573201	-0.382962
	-1.28664	1.4303	-3.61019	0.498357	1.65023	1.43931	1.54964	0.00335361
	0.472211	-2.03214	-1.65173	-0.999758	0.590636	-0.780626	1.36303	0.60553
	-0.497811	0.126753	0.492244	-0.700247	0.560605	-0.563625	1.88542	-1.43882
	-1.14244	1.42543	0.649559	-1.33252	-0.911132	-2.5017	1.73452	0.277366
	-1.50859	-1.64923	1.88762	-2.28338	0.0428359	-0.835974	2.08789	-0.145759
	0.398474	0.116921	2.86221	-2.14932	-0.666385	-0.642851	3.14151	-0.902634
	0.323023	-2.78946	0.782779	-1.89366	0.841927	-0.972726	1.06335	-1.74335
	-0.600578	-0.676532	1.88666	-1.17482	0.207708	1.1041	1.54634	-0.143718
	1.17933	-1.63803	1.23342	0.628119	-0.0277229	0.228283	2.86024	-2.46369
	-0.465084	-2.2405	1.37745	3.18386	0.882266	0.897115	1.20649	-0.121859
	-1.26307	-0.781801	1.66348	-2.21621	-0.79937	1.09554	2.35772	-3.23021
	-0.782195	-0.330148	0.726879	2.37905	1.14929	1.27065	2.24528	0.179313
	0.72846	-0.899286	0.766363	-0.128401	2.21289	-1.16955	1.46136	-1.28746
	-0.941643	0.789644	1.12155	0.181802	2.29891	0.0293275	3.28621	0.245078
	1.09792	-0.443514	1.89302	-0.769723	0.800462	-1.11886	1.01262	0.0503806
	1.12041	4.57707	-0.988256	0.218855	-1.15166	-1.60261	2.82974	0.402406
	1.74931	2.98258	3.31878	1.59883	0.288807	-0.176142	2.52171	-1.66731
	1.73053	2.27405	0.788907	0.4689	1.43306	0.664268	0.599207	0.809909
	1.32684	3.81197	-0.786697	0.656325	0.471302	0.0236423	1.70812	-1.74929
	-0.140421	2.85734	-0.12855	0.913536	-0.613731	-0.77113	1.92928	-1.47384
	-1.45273	3.7231	-1.24848	0.89104	1.22674	-1.33763	1.90689	-0.799741
	-0.18601	3.66897	0.350701	-0.474199	-3.43829	0.391068	0.751612	-0.803337
	1.10464	1.47834	0.421706	0.661061	0.954856	-0.946444	0.0917451	-0.185131
	-0.262254	2.15162	-1.74806	1.15746	0.43555	-1.1769	1.08245	-0.385811
	1.41104	1.99	0.692554	-1.22593	1.73765	0.359088	0.856015	0.358497
	1.46482	2.18876	-1.19967	-2.08071	0.581406	2.25628	-4.27005	-0.839467
	0.267334	2.89673	1.67533	1.45013	-1.47318	3.35783	1.51521	0.237334
	-1.13117	2.89149	2.21127	-0.642371	0.409299	-0.224127	-0.746943	0.0448286
	-0.999031	2.68649	2.57218	0.908314	1.43737	1.18826	1.08284	0.849038
	0.696459	3.73433	0.786728	-2.0209	1.03831	0.571151	1.46301	-2.15772
	0.574862	1.75962	1.53513	1.62305	0.099269	2.06824	0.121759	0.957133
	-0.597746	3.61431	-1.62577	-0.108921	-1.41757	-0.146183	1.00698	-2.39204
	1.4958	2.29022	0.393122	1.61651	1.78081	0.159179	0.161175	-2.02551
	1.40863	1.73273	1.62155	0.958159	0.2449	-4.22773	0.399136	1.0059
	0.388954	2.3157	-0.602647	0.930219	0.0502163	-0.038252	-1.93087	-0.631788
	0.953505	2.73427	-1.97836	0.657491	0.697427	1.04148	0.949694	-4.92817
	0.632063	2.50722	1.25815	-2.4903	0.468732	2.59167	0.628881	-0.989568
	-1.09591	1.95938	-3.9551	0.223635	0.406423	-0.139751	-3.25715	0.303034
	-3.2835	0.995553	-0.00608843	-1.75661	2.53789	0.474046	0.298832	-0.570602
	-1.16865	2.43395	0.360524	1.20248	-1.00781	-0.0751242	-2.75668	-0.329922
	0.71814	3.88142	-0.192917	0.724871	3.05557	-2.68821	-0.294176	0.673684
	0.676591	2.18445	0.924214	1.00099	1.96357	-0.0622876	-1.2912	-0.233126
	-0.632246	3.42882	1.17828	1.3863	-2.01058	-0.227509	0.329005	-1.12496
	-0.546238	3.55503	0.344412	0.395239	0.44247	-2.64817	-0.767514	0.221411
	0.465815	-1.59398	1.09034	2.14933	-0.473667	0.489941	0.491699	-0.708817
	0.531414	-1.89421	-2.03272	1.06235	0.541072	0.992784	-0.946747	0.432118
	0.51305	-0.521451	0.688787	0.599498	-0.710362	0.629781	-7.17836	-0.19322
	-0.829777	-0.453166	0.160438	1.08576	0.912501	1.01418	-1.99786	1.02784
	-0.877785	-1.72594	1.7576	2.09336	0.295976	0.760896	-0.524344	0.563742
	0.895074	0.351245	1.26998	-0.872569	2.29078	-0.00163814	-0.577373	0.0758004
	0.625572	-0.524068	2.42143	-0.0757356	0.775131	-2.5522	-0.362801	0.47944
	-2.9091	0.92045	1.58948	0.78081	-0.233121	0.615131	0.245498	-0.340055
	0.615598	-1.58549	-0.261903	0.65422	0.211301	-1.44001	0.32375	-0.0316804
	0.663359	-2.12993	0.483603	0.744586	1.31789	0.103073	-0.486869	1.08167
	0.976823	-1.52999	-1.35738	-2.81543	2.06996	-0.00706621	-0.509313	0.223315
	0.987011	-0.297338	-1.92157	0.309654	2.22659	2.75926	0.517911	-0.195426
	0.456882	1.12178	1.28095	0.250101	0.752452	1.4745	1.67612	-0.042025
	0.40587	0.0906596	0.70344	1.08609	0.712814	1.83484	-0.0948402	0.704266
	-0.938149	0.379754	1.00764	0.918221	0.47859	2.11664	0.28379	0.793137
	0.359565	1.00682	0.522722	-2.04798	0.668744	0.725579	1.16003	0.649737
	0.825898	0.55669	0.244869	1.74911	-0.490295	-0.300392	0.85249	-0.301794
	1.41095	-1.80161	-0.73724	-0.127658	-0.870112	-1.23079	0.0653725	-0.0268902
	0.384367	-2.19416	1.65047	1.34422	-0.111789	-2.18797	1.23461	0.324423
	1.72199	0.155883	0.799502	-0.26805	-0.676584	2.15782	0.876203	1.26104
	0.518179	-0.595564	0.125668	-1.43365	-0.931317	-0.806313	0.511675	-0.37508
	-1.15891	0.563413	-0.296585	-1.08129	1.4738	1.05362	-0.42371	-0.116266
	0.590857	-0.211793	-1.59699	1.12396	-1.98967	2.82983	-0.610201	0.279354
	-2.13617	1.17154	-0.607013	1.01548	0.81846	2.33792	1.08898	0.869266
	0.984026	1.12909	0.466312	1.73086	-1.39665	0.248784	-0.939572	-2.13639
	1.29691	-0.47966	-3.04784	0.813974	-0.176301	-0.0898333	0.703774	-0.806148
	1.18553	1.00564	-1.48699	-0.327864	1.7557	-0.348841	0.549562	-0.302891
	0.765577	-0.862709	1.64514	-2.84576	-2.25195	-0.675377	1.07865	0.269779
	-1.14194	-1.53177	0.937451	-1.13256	0.0731498	-2.91899	-0.240115	0.340865
	0.334626	-0.628515	-0.396767	-0.836945	0.0539848	-1.60718	-1.71943	0.980957
	0.689056	-0.614695	-1.58576	-0.0368116	0.751315	0.387246	-0.350022	0.763642
	0.435409	-0.374657	0.898018	-1.25407	1.49451	-0.610815	-1.56681	-0.00914384
	-0.743804	1.66223	1.45541	0.776974	0.701315	-1.24988	0.650273	0.73413
	0.667822	1.00024	1.45788	0.656345	1.84218	0.591376	-1.44059	0.629526
	1.15216	-1.56352	-2.05951	0.743393	0.841273	-1.70623	-0.999637	-0.0450616
	0.713025	0.742484	-0.931308	-1.83803	-1.69778	-0.824865	-1.10593	-0.258666
	-0.542023	1.39777	1.3992	1.48764	-0.610404	5.20315	0.938001	0.790006
	1.82932	1.72153	0.273934	-0.103801	1.08922	6.31033	-0.625997	0.172978
	-1.39953	2.06761	-2.15174	-1.55363	-0.22269	8.86162	0.423849	0.711426
	-1.88242	1.02386	-0.172538	1.98386	0.120186	7.09884	-0.628353	0.585053
	-0.10458	1.97151	0.593892	1.36131	-0.877724	8.22665	0.4727	2.02526
	2.03451	1.04398	-0.382918	0.512582	0.906641	6.0943	-1.03487	-0.971466
	0.491275	0.99901	-1.24605	-0.987122	-1.25504	8.81678	-0.711689	0.365585
	-2.15056	2.97541	1.68028	0.718843	-0.606136	4.509	2.09684	-0.657909
	2.17552	1.26008	1.17891	0.796043	0.174178	7.88027	1.41819	-4.14726
	-1.46201	1.05035	-0.0637521	1.55926	-0.877664	6.92588	0.54193	0.552677
	1.93047	0.80149	0.28158	0.766265	1.62295	7.18216	-2.06348	0.0560387
	-0.167802	-1.63597	1.15733	-0.352065	0.685617	8.38582	0.129897	0.633387
	-0.214469	2.32866	0.262151	-0.361747	-0.735922	6.45302	1.16452	1.41059
	0.082377	2.00551	-0.767657	0.938501	1.75934	5.91643	0.830273	0.763795
	-0.72006	2.66598	-0.423855	0.948789	-0.672656	6.99065	0.277283	1.99331
	3.06068	-0.158471	0.799821	-1.48974	0.205982	6.01672	0.578243	1.63658
	-0.194047	1.50755	-1.88617	-0.889599	1.86378	5.81261	0.0229232	1.3694
	-0.855876	-1.05059	0.867171	-2.69985	-0.294261	4.6638	1.43749	1.2802
	1.88607	-2.14135	-0.52542	3.85369	1.26503	9.15773	-0.964827	0.748641
	1.24143	1.00091	-1.76913	3.97288	-0.0832712	4.5363	1.56053	0.741836
	0.936501	0.241248	0.0217006	3.55591	1.45597	6.96541	-0.146751	0.975529
	0.651757	0.715114	-0.11096	4.53506	0.660345	6.06442	-5.12257	0.355789
	0.697842	-1.28984	-1.89686	5.36392	0.56713	4.75767	1.4545	0.687898
	0.368341	1.79514	-0.299764	5.06794	0.21212	8.09471	0.178455	1.23673
	1.79474	0.731636	-1.20683	3.01756	-2.01552	8.47713	1.255	1.92442
	-0.697417	-0.299155	0.885137	0.534113	1.18045	5.44849	-0.0732585	-1.13819
	1.09105	1.79008	-0.169448	0.428406	-0.717961	8.93428	-4.04469	0.291792
	-0.475329	-0.984262	-1.02122	0.420107	4.74961	7.12088	-3.19761	0.914848
	-0.238363	-3.90518	1.4988	1.01606	3.43958	6.19229	0.446044	1.72188
	-1.40993	0.578731	-0.812153	1.45838	6.11734	7.89024	-1.64768	0.439709
	0.685989	-2.20962	1.31255	-1.37467	5.24377	8.72989	1.39448	0.56913
	-3.13106	-1.4946	-0.177505	-0.897469	-3.98375	7.92155	-0.0527547	0.550091
	0.247166	0.41305	1.02272	0.728868	1.18267	5.05289	-0.110728	1.62366
	-1.12405	-0.651494	-0.391497	0.453385	-4.56283	6.15074	0.956171	1.22282
	-1.29616	-1.59132	1.44596	0.556623	0.528535	6.51777	-1.61463	0.945541
	0.153912	0.724918	1.8099	-1.85769	-0.535877	8.23046	-0.31707	1.60834
	0.684811	1.24412	-2.05538	-1.62622	1.13937	7.61739	0.0341385	3.19176
	-1.9028	-2.1256	-1.82617	6.12014	0.113422	5.13989	1.74378	2.05439
	0.943359	1.13358	-0.725578	4.89333	-0.271911	5.4453	-1.08979	5.85283
	-1.15066	0.307802	0.865196	4.1321	0.881728	5.6157	-1.67499	3.91962
	1.35942	0.448285	1.83061	5.78793	0.339319	6.43147	-0.0362927	4.1409
	0.0899955	-0.0733881	-2.62945	5.73669	-1.42968	6.41124	-3.41308	4.00955
	-5.86174	1.75399	-0.163945	4.93955	-0.551295	6.64013	-1.71338	3.68601
	-2.52424	1.20489	0.910854	4.32863	-1.13053	4.53921	-0.748777	5.33938
	2.29252	3.47211	-1.32697	5.69	0.912722	7.53709	-0.171893	4.42268
	1.64432	-0.378434	1.27757	2.68733	-1.36415	6.91068	-0.33364	4.4847
	1.48779	1.25123	1.61147	3.58783	-0.690522	7.11665	-1.81894	4.56065
	-6.63325	-0.595496	-1.025	4.14146	-4.11508	8.18834	1.3367	6.06101
	0.648516	0.125214	1.23752	3.6695	0.602522	7.29659	-2.3388	6.2512
	1.52613	-5.71417	1.09836	6.53124	0.0762178	6.8929	-1.03283	3.07763
	0.944867	-0.0812246	-0.570705	5.55983	-0.633962	4.16126	-0.120464	2.88507
	1.28922	2.54741	2.35971	4.70217	0.817247	10.7401	-0.83398	5.40401
	0.908727	0.822345	0.308611	4.5637	1.86637	5.8379	1.23905	6.30769
	-1.69324	0.482376	3.35874	3.94048	0.773625	6.44982	-1.00633	4.94502
	2.01295	2.33807	1.36486	4.85453	-0.362065	4.45076	0.165638	6.02091
	-0.666849	0.313306	0.825468	4.25787	3.12272	6.66301	-1.32524	5.85884
	0.150355	2.76065	-1.6454	3.95278	-1.33111	7.98731	-0.722683	7.01134
	-1.10682	-0.973524	1.03059	3.5088	1.98414	4.33978	-1.36885	7.36512
	0.0701094	-0.212815	1.64085	3.09228	1.17437	8.06019	1.04512	5.64392
	-2.53646	1.25028	1.58785	4.17876	1.16863	20.1069	0.0571738	-0.0015552
	1.75461	2.4842	1.35332	4.17294	1.02872	6.44727	-0.271043	1.32631
	0.482855	1.11131	0.274794	6.2199	-4.45526	5.12564	-0.615963	1.3353
	1.62595	0.23458	-0.777519	5.45929	-0.120081	6.02474	1.40588	1.01216
	0.797459	1.39315	1.32852	6.09431	-1.36444	7.29568	2.05564	-1.17764
	0.722977	0.795121	1.34006	5.90129	1.10273	8.8315	1.7316	-0.15924
	1.98205	-2.9385	1.58401	5.43512	-0.00595263	8.88864	0.964637	1.0201
	-3.63608	1.7528	-0.925927	5.05245	1.31979	5.65979	3.44417	-1.08467
	-1.11402	2.20652	-0.321474	3.9664	-0.810301	6.87663	-3.98724	-2.41868
	-2.71899	3.95444	-0.412045	5.08697	-4.09678	6.00072	-0.0768495	-2.19941
	-1.4646	1.26207	-2.55933	5.48112	1.50374	6.43955	2.30563	0.172421
	-0.823569	2.66759	2.49114	5.23974	-1.28344	6.99093	1.64164	1.27869
	0.0351108	0.293679	0.0302741	4.96021	-1.15292	4.92141	2.65493	0.835146
	0.934219	2.30942	0.16152	4.19526	1.15421	8.47506	1.51276	1.11678
	-0.273761	0.527515	1.21372	3.89494	-0.0281045	6.14929	1.89352	1.73552
	0.412851	-0.864407	1.96419	4.5442	-0.840663	7.32417	0.874836	0.513445
	0.0433646	1.3677	0.999535	4.0715	-0.836248	6.74458	-0.286126	0.807353
	5.96991	1.35951	2.38363	3.42649	-0.0427833	6.55253	-2.60117	-0.310871
	1.10418	1.15709	1.66092	5.37484	-0.856069	7.16001	-4.72186	-0.872416
	1.32291	0.617315	1.09052	4.39135	-0.0993392	7.08108	-0.830031	1.48066
	-1.71133	0.944689	0.704218	3.47998	-2.68576	6.11523	-2.26625	0.548714
	-1.27429	3.47368	1.08664	4.17653	0.902389	12.274	-4.56127	-0.694982
	2.92933	1.06292	1.1583	6.59406	-0.463729	6.13162	2.04467	-0.771035
	1.80135	0.960598	-1.52719	4.46263	-0.335444	4.3583	-1.09815	1.3005
	-1.31359	-0.895077	0.00857171	4.51243	-0.842595	9.62993	-0.533047	-0.386175
	-0.0398938	1.89107	-2.12466	5.15859	-2.80356	15.1321	-5.01171	2.36816
	0.664693	1.65898	0.414392	4.81788	-0.62472	5.45394	1.28032	-0.61008
	-2.50704	-2.4685	0.839533	4.2383	1.0432	5.04495	2.72199	1.01017
	0.105703	0.127742	1.18763	5.33127	0.0886125	5.75588	1.02316	-0.672607
	0.755287	3.72199	0.691938	3.64988	0.899371	6.29962	1.54246	1.0836
	-1.26411	3.77298	-0.456385	4.0693	-2.32828	8.29014	-0.0422663	0.315429
	-0.656087	3.05287	1.92448	5.59694	-1.41733	7.63172	0.269604	1.35518
	-2.33323	1.88971	1.96998	3.93466	-1.03995	9.72018	-0.441046	-0.247612
	0.489897	1.92674	8.1932	6.74071	-2.6267	7.86113	1.89796	-0.641222
	1.61559	2.46024	5.02621	6.15634	-0.192976	6.66824	1.85134	-2.25984
	0.783674	2.09847	6.16132	3.96577	-0.660445	5.79694	3.11846	0.48819
	0.407792	2.54557	6.08028	4.42704	0.209476	7.58291	1.04143	0.941571
	0.669917	1.18759	5.49012	3.66359	-1.55209	6.66028	2.28726	-0.676252
	-1.06294	0.814025	7.1796	4.1014	-0.0789658	7.3673	2.99546	0.988034
	0.484189	1.22246	6.03324	3.13627	-1.34682	6.57056	1.4735	0.590135
	-0.198892	2.30078	5.39448	3.77658	-3.65872	7.45143	2.09433	-1.09286
	0.56003	2.37725	4.8744	5.19477	-1.90313	7.05345	2.68221	-1.35104
	0.185244	1.54537	6.96003	4.07997	-0.453154	6.83903	0.530389	0.716473
	-1.25478	-0.394767	8.03717	4.61026	-2.27256	8.95735	0.812143	0.186334
	1.39545	0.465744	5.91423	5.46287	-5.90852	8.15107	2.18475	0.941242
	0.838029	-0.683357	5.1153	4.18521	-1.66713	7.06513	1.32917	0.714078
	1.12469	0.373013	5.34924	3.52086	-2.27702	10.0228	0.851681	0.250147
	1.48092	0.725296	8.54037	1.26659	-1.81309	5.54877	2.32802	1.58912
	-0.212477	-1.5767	6.44259	3.11479	0.53399	6.76007	0.85481	-0.144976
	0.772916	-1.25083	4.76567	3.24427	0.837679	9.81185	1.67012	-0.151944
	-0.315765	-0.774756	5.31987	2.86106	-0.209081	6.09241	0.712612	1.1731
	-1.104	-1.33113	7.94614	2.15077	0.417843	9.24797	2.06019	1.19405
	0.0988962	-1.5798	7.34288	2.91222	0.154033	6.50264	1.23272	1.11752
	1.74649	0.422029	6.70615	2.70345	1.16046	6.61987	3.06727	-2.0869
	-1.13441	-0.661293	0.0126288	1.7891	1.13875	7.25253	1.66899	-0.736572
	-1.33024	1.62426	-2.46777	2.50579	-0.486408	5.26843	0.0671897	0.0847521
	-2.03201	2.51883	0.567554	1.92231	1.82808	5.80247	0.153778	0.172273
	1.15972	-0.263159	-0.709665	0.675796	2.53236	7.22251	1.49182	0.0888499
	1.04741	0.531181	0.841604	1.57966	0.225169	7.72248	1.20197	-0.208549
	1.71468	0.0628168	-3.47645	2.48402	0.521191	3.85923	1.8303	-0.225504
	0.927262	1.84044	-2.05462	2.60959	0.0706683	6.18291	0.920828	-0.908355
	1.121	0.371597	-1.44566	1.44756	-0.0396424	7.03888	2.69388	-2.43812
	0.0548026	1.88837	2.18339	2.97959	0.1388	6.32092	1.52536	-2.36202
	0.625576	-3.15975	1.21781	1.17798	-1.32423	6.02739	2.46314	-0.679391
	-0.401939	-0.362555	0.0870522	-0.585372	-1.90814	8.69868	2.09058	0.38684
	1.26727	-3.29213	-0.194318	-1.21026	-0.591484	9.40677	1.73347	0.212583
	2.58269	-0.318315	-0.0295786	-1.18248	1.52809	-1.01426	1.8702	0.135947
	1.40445	-1.03543	-0.316863	-0.395617	-0.24369	0.264758	2.24616	-0.453975
	1.63088	1.18004	0.317419	0.882682	-1.00184	-0.158574	0.569765	-1.6551
	1.37058	-1.30368	0.829015	-0.60377	-1.81547	-0.993648	2.99689	-2.89803
	2.38453	-4.17484	0.323573	-0.200586	-2.37513	-0.0206811	2.0364	-1.26497
	1.12895	-0.609311	1.85928	-1.25797	-0.038732	-2.63941	2.12829	-2.03696
	1.4087	-0.201159	0.121443	0.468929	-5.96647	-0.719112	2.61341	0.381935
	0.563184	1.38376	0.333452	-2.06797	1.32459	-1.70268	1.16851	0.281231
	3.42936	1.35932	1.2494	0.279543	-0.00598654	-1.9887	3.21415	-0.568644
	1.19928	0.634978	1.93679	0.110317	1.33695	1.46551	1.63949	-1.08178
	0.217577	-1.04289	-0.0905955	0.422571	0.785642	-0.453297	1.23271	-1.26648
	1.54092	1.27613	-4.44648	-0.971444	-0.0743519	0.552662	2.3698	-0.140211
	1.48692	-3.21461	-1.83984	-1.79658	-1.21056	0.35125	1.55468	-0.180385
	-0.108177	-0.80607	1.01722	1.66253	-0.224003	1.88247	1.14757	-0.50192
	1.53696	-1.22352	0.668968	0.644542	-0.925953	1.21724	-0.519494	0.0327945
	-2.3719	-1.00429	1.45513	-0.0564066	1.07907	0.272277	1.56278	0.525754
	2.28418	-0.261082	1.42066	-2.48388	-0.519823	0.952303	1.16454	-0.148943
	0.500757	0.458984	0.342822	-2.45343	0.405809	-1.16508	2.75991	-2.57016
	-1.22357	0.380874	0.696515	-0.975815	0.625257	0.0592606	4.15254	-0.0222156
	0.725791	-3.26192	2.34551	-2.00722	0.133995	-0.741201	2.39116	1.4582
	-1.55835	-1.77767	1.41341	0.948075	1.65737	0.649749	2.29006	-1.04931
	1.01281	-3.22109	1.25026	0.674359	-1.4226	0.0219367	2.75278	-0.585558
	1.79093	-3.60561	0.048235	0.757825	1.07732	-0.621647	2.4549	0.0324405
	1.82708	-0.411608	1.87039	-0.131973	3.26101	-0.334148	1.00385	-2.4255
	2.01594	0.601087	0.271804	-0.607912	1.95601	-4.99358	1.93794	1.04575
	2.65882	0.547066	0.778901	-0.52917	0.41275	-0.301966	-0.062418	1.00344
	2.94898	0.536804	1.6988	1.17143	2.14354	2.3791	4.51317	-0.289889
	1.41013	-2.89086	0.634511	0.143136	1.95188	-2.04905	2.78808	-1.14368
	-0.342963	-0.66959	1.15166	-0.579019	-0.546984	-0.925121	1.8488	-2.87891
	-1.20345	-1.93665	-0.109044	-0.958057	-0.177288	-3.13209	2.56311	-3.90312
	-0.0710955	-1.6967	-1.14799	-1.04652	1.4427	1.96349	3.56381	-1.28554
	-0.257851	-2.82573	1.13706	-1.33347	0.63148	-2.72278	1.78407	-0.32187
	0.315681	1.67439	1.30378	0.102964	0.731016	0.180289	3.6054	-0.604401
	1.39407	-1.94076	1.43805	-1.55634	1.15039	-1.7455	1.73276	0.433253
	2.44097	0.76066	1.47606	-1.71557	0.539854	2.39712	1.61769	0.718911
	0.0970649	3.18011	1.39732	-0.347669	-0.66296	1.14991	1.19712	-0.765783
	-1.35273	-0.967217	3.14453	-1.16819	-1.81514	-1.31503	1.86964	1.75306
	-0.00203874	2.74617	3.42154	2.4481	-2.43089	2.03273	3.58922	0.362009
	2.60935	1.20841	-2.0871	-0.581909	1.65307	0.564213	1.65887	0.158147
	0.562327	1.79242	0.133387	1.34679	-0.98747	1.84943	3.05606	0.641694
	0.824768	1.47933	-2.92919	-0.408312	-0.622518	1.55393	3.46781	0.0434359
	1.4045	-0.924611	0.145429	-0.645161	-0.15963	3.02128	5.26326	-0.434715
	0.48509	1.12732	2.70264	1.86956	2.47716	1.5373	3.83575	0.387248
	-0.422277	0.854519	0.776337	0.257212	-0.114611	2.50324	2.47419	-2.52406
	-0.166654	2.28231	-1.0594	6.05875	-1.24637	1.51199	0.894829	1.56911
	0.839491	2.85771	-2.04126	7.27397	-2.05204	1.50803	2.72793	-0.0142092
	0.45291	1.00468	0.333858	9.32059	1.21816	-1.25006	2.79226	-1.46794
	0.601483	1.82871	-0.164739	7.97799	0.0623816	-0.463967	1.78676	-0.326796
	-5.41774	-0.525585	-1.24408	6.41704	0.246112	1.5794	1.00082	1.02553
	0.17185	1.92547	-0.865319	5.09454	-1.06183	0.881091	-0.439216	-0.64235
	1.98292	3.50941	0.732043	5.49267	0.405297	-1.64423	0.305338	0.593017
	-0.669996	1.67392	-0.173265	8.3621	1.58215	-1.99363	2.19106	1.93894
	0.602198	3.74195	1.17621	5.60812	-0.89704	-0.535938	2.45214	-0.565399
	0.785903	3.85453	1.30499	6.01981	0.358788	0.500858	1.82774	-2.97709
	-0.641073	1.67682	-0.579827	4.82984	1.60721	0.587888	2.46621	0.275948
	2.31663	0.185102	1.07795	6.35641	0.428396	-0.170241	1.43309	0.846897
	-4.21947	3.33804	2.12644	7.28678	0.311076	0.846591	2.7915	1.65153
	-1.785	2.23361	1.04868	6.98281	0.535666	-0.117771	2.00144	-1.43663
	-0.627568	1.74127	3.6813	8.56842	0.394772	-0.317552	2.79546	0.426506
	-0.357126	3.5572	3.74091	3.46746	-1.07319	-3.39826	1.84628	0.314952
	-0.129569	0.316636	1.55815	5.72359	0.950167	-4.55651	0.852987	-0.977538
	-1.31528	-0.489313	0.175274	5.13618	-2.33719	0.447735	1.8721	-1.50186
	-0.865542	1.687	-0.254242	3.82689	-0.93684	-1.02354	2.70296	0.0212965
	-0.40414	2.05736	0.785155	3.74608	1.51984	0.630985	2.30907	-2.77372
	-0.124438	3.53126	0.742912	5.74286	0.112822	-0.0833839	2.66959	-1.40817
	0.646961	2.85515	-2.83723	7.28325	-0.362111	1.25578	5.70147	-0.856992
	0.0907645	1.59364	2.50554	6.6755	1.07864	0.835398	1.87965	-0.795225
	-5.67137	3.00317	1.78202	5.76441	0.428536	-2.1955	2.51341	0.551208
	-0.918746	1.55642	0.475544	7.60316	-2.1602	1.51495	1.05032	-2.15979
	1.44565	1.91549	-0.785683	4.19838	1.39274	-1.8809	1.41909	-0.202554
	-0.592071	1.34211	0.721667	5.15442	0.409731	-0.35185	1.80698	0.581182
	0.640991	1.06425	-0.354271	4.54189	0.104329	-0.871466	3.47614	0.420019
	-2.88916	0.863573	0.390189	4.63144	0.840231	-1.25934	2.56198	-2.61408
	1.00965	3.97486	-0.903355	4.92962	-1.70688	0.518792	1.6937	-0.403813
	1.41209	4.62473	-2.27891	6.28567	-3.72787	-0.484856	-0.393724	1.12975
	0.629494	2.91493	-1.26075	4.75356	1.5191	1.58799	0.0441101	0.624507
	0.534337	0.417033	0.629297	4.98278	1.30062	-0.93515	1.19208	1.23895
	-0.846296	1.12293	1.41015	3.32924	0.0698746	1.48427	1.16685	0.300822
	1.40139	-0.0885699	0.27389	4.86523	0.716332	-2.5219	1.39618	0.831751
	0.909515	0.815546	-0.421403	1.61469	1.27575	-1.27389	-1.32968	-1.49311
	0.251263	0.875972	-0.552114	2.63303	1.65332	-0.617329	0.27723	-0.331752
	1.67995	0.811988	1.74121	-2.65172	-0.347575	-1.9036	1.43613	-1.75564
	1.54451	2.19012	-2.83229	1.31633	-1.39407	-4.94751	0.5143	0.849969
	0.259361	0.0155664	1.59875	3.12546	-1.07503	-3.27627	0.782281	-4.04489
	1.69274	3.16522	-0.620264	2.68268	1.52386	-0.184364	-5.34229	0.524998
	0.228583	2.82216	-1.01445	1.51858	0.794397	-0.883674	1.00865	1.71663
	1.13192	2.36162	-3.79492	3.00558	2.3249	-1.26465	0.0600005	1.11699
	-0.462146	3.27772	-1.23991	0.643745	1.36645	-2.33543	0.724232	-2.92576
	-2.08932	5.04716	-5.31422	-1.73328	1.51335	-0.153322	1.86437	1.4808
	-1.8127	3.42074	-0.317839	-1.82163	0.898745	0.541342	-3.64229	1.57483
	-5.34761	4.59403	-0.838897	-0.779817	0.669737	-2.53695	3.46979	0.459578
	1.09695	6.19134	0.344804	-2.26611	2.18737	1.43621	2.52283	-0.385087
	-0.0082362	4.57181	-0.0650661	-1.77219	1.87566	-2.70746	1.34703	-1.2044
	0.961596	5.27518	0.243967	1.54703	-1.15849	-1.46692	-2.12058	0.817848
	1.21815	8.88049	0.705043	0.242807	1.22383	-0.0631023	-0.91934	1.17139
	-0.612886	2.67793	-1.10659	-1.73942	-3.31747	-2.40857	-0.426091	0.802494
	-0.717113	4.85384	-4.53611	-0.234923	0.489805	1.36586	-1.84076	-0.351451
	0.298274	3.94703	-4.32162	0.456478	-1.50571	-1.32938	-3.85198	1.87503
	0.118275	4.09458	-1.01938	-0.252649	0.525999	-0.365863	0.576441	0.653504
	-4.18303	5.56246	1.51425	-0.207408	-0.595345	-0.0361039	-3.87115	-1.68536
	-0.504736	5.00285	-1.95016	-0.167794	0.931107	2.37182	1.56615	0.127207
	-1.3005	5.65876	0.920827	-1.08225	0.101771	0.101682	-0.503343	1.38612
	0.748424	-1.55615	0.729893	0.319381	0.0852843	1.50512	0.432608	0.283342
	-1.3262	1.39929	-0.121008	1.05007	0.873128	-3.51325	2.06274	5.4525
	0.893093	0.583672	0.28282	0.117672	0.243915	0.543962	-1.09051	2.53988
	0.247932	0.563291	0.363283	0.813652	-1.0398	-1.19017	1.29661	4.45725
	0.416318	0.717375	1.1337	0.0859587	0.270167	-0.147779	-0.367552	3.01048
	1.05725	1.6776	1.02795	-0.337333	1.86539	0.275907	2.01104	0.400048
	1.43614	0.414415	0.142643	-1.01338	0.685407	-0.15727	2.43627	1.57364
	2.05965	1.07254	1.61078	1.07617	-0.792259	2.16386	0.573337	0.864092
	0.33582	-0.150699	-0.169175	4.37104	0.525458	-0.132939	-0.0165593	0.901004
	1.57932	-0.26776	2.17022	1.46194	1.1639	1.95374	0.410145	-1.85934
	1.6675	1.56931	1.37909	0.748099	-0.291688	-0.715466	1.35759	0.504003
	2.70406	0.0790988	-1.09283	0.794293	1.29958	1.0782	0.172651	0.581087
	0.483655	2.85036	0.455275	0.127996	0.267146	0.232455	1.14842	-0.637468
	4.16568	1.44717	-0.0164521	0.589236	0.970393	0.328082	-0.902748	2.19807
	2.0001	1.33184	-0.487693	0.966283	1.03659	0.0593323	2.75682	-0.122764
	2.45986	-1.12878	-0.468091	0.133891	2.85456	-1.10269	1.06026	-0.476595
	2.41802	-1.55273	-2.07383	1.22189	0.279201	0.433219	1.2995	1.7379
	2.712	-1.44726	1.43024	1.11575	1.79309	1.67854	0.769465	-1.13646
	3.0966	3.66643	-1.3263	-0.973444	1.54806	-1.13354	0.970226	1.55534
	2.16377	0.540247	0.346374	-1.86303	0.612703	-4.10688	-2.71877	0.83913
	1.8525	1.60602	0.428941	-0.863973	0.0207234	0.550954	-1.40784	1.39431
	3.16382	-0.50457	-1.21045	-0.00614846	1.35525	-0.749563	-2.19028	-0.736784
	-0.143897	-1.50969	2.18435	1.12848	0.666399	0.125968	-4.94835	-0.795943
	3.29703	0.631309	3.02617	-0.269296	1.51322	-2.63945	0.966191	1.90413
	2.45407	-1.56993	0.819763	-0.880258	1.61421	0.900491	-0.678763	0.0871124
	2.42103	2.61628	-0.36901	-0.423343	1.02991	1.36903	1.04357	0.578094
	2.61288	0.655923	-0.288299	0.525197	0.927686	-0.873209	-0.822342	1.74705
	2.26976	-1.09109	-0.340438	-3.93687	1.28955	-0.296879	-1.20383	0.477245
	-1.83984	0.173804	0.111848	-0.141621	1.21054	-0.160522	-0.267545	1.45864
	1.55678	1.1545	2.22896	1.74119	1.12194	0.0655689	-1.46615	1.49978
	1.51623	-1.15293	-0.2165	2.20583	1.71937	-2.54093	1.09472	0.511042
	0.645146	0.811764	2.05785	0.597615	2.50519	0.630266	-0.0291756	0.706606
	1.10776	-0.1166	2.12101	-0.461886	0.759087	0.265069	1.91453	0.675157
	1.00066	1.69242	0.371123	1.65386	2.75019	-0.875044	0.0947772	-1.03562
	-1.54151	-0.916115	1.65666	0.901387	2.14655	1.25716	-0.685853	1.72698
	1.9162	0.777233	1.05475	-4.86603	4.77494	0.859891	0.823381	1.06298
	2.60553	0.983524	0.802495	-0.943848	1.12087	-0.564504	-0.930313	0.343515
	1.00112	-0.0364125	0.0469466	1.0796	1.26391	0.857035	1.48107	2.22742
	-2.02551	2.5926	2.26604	-0.810418	2.63818	-0.970941	-0.773975	-0.737748
	-1.71174	2.30616	1.30959	0.413179	-0.620442	-0.279244	-0.457688	1.15195
	1.10247	-0.584859	-3.2063	-0.568693	1.49517	-1.06684	-2.59395	0.525992
	1.09446	2.21268	1.10854	0.913871	1.0622	2.04888	0.875527	0.235206
	-4.1001	5.51151	0.361622	1.1084	1.62855	-2.60142	-1.23938	1.12449
	-0.806923	1.27077	-0.795602	-0.348698	1.02448	-1.39187	0.432041	1.19512
	-0.709569	1.61602	0.572257	0.0393357	1.63509	-0.25121	1.43476	1.24258
	-1.49155	0.617003	2.40342	0.752579	1.37312	-3.05042	1.0094	0.334436
	0.606397	2.52569	0.703365	-0.138385	2.41114	1.66138	0.288825	-0.141369
	-0.141344	1.17932	0.376347	-0.830822	1.3662	-2.00451	1.26216	0.663477
	-0.798424	-0.732577	1.08199	-0.47555	1.53571	-2.71375	1.49719	1.11037
	0.0270368	0.555721	-1.15589	-1.03857	2.80381	0.133493	2.16576	-0.539152
	-1.78228	0.11259	1.23871	-0.190856	2.30752	-0.857097	0.621111	-2.2056
	1.39823	1.14636	1.86058	-2.41643	2.38328	-3.47713	2.20814	-0.411958
	-2.88969	0.276323	-0.095186	0.189481	2.03053	0.452391	3.04711	0.975316
	-1.6606	0.683403	1.45089	-0.0201128	1.60581	-2.35988	0.602724	0.567576
	1.42494	-0.597595	-0.608172	-0.515216	2.26695	0.0712484	1.47898	0.0947445
	-0.711831	-0.105629	-0.311043	0.00299232	1.18044	0.5146	1.52807	-1.36836
	0.382903	1.2546	0.705382	1.05067	1.23924	0.361354	1.91014	0.560077
	-1.32451	0.683756	1.31237	2.25593	2.07597	-3.90065	-0.258383	0.234923
	2.527	0.98226	1.59491	1.26139	-0.235575	1.72821	1.66168	-0.422225
	0.647657	0.809941	0.65534	-0.951634	0.281048	-3.02019	0.0877367	-1.18963
	1.03086	1.80668	0.882786	-1.00093	0.739993	-1.96684	1.50935	0.250116
	1.02984	1.93267	0.274836	1.18677	0.143271	0.147706	-0.93403	0.831618
	-1.03936	-2.36462	0.901982	0.542612	1.1832	-1.26183	1.34057	-0.459344
	-1.56562	0.277343	0.362023	-0.615051	0.153201	0.197086	1.63896	-1.03123
	-0.000221611	-1.77637	-0.632057	-1.04612	1.88583	1.96995	0.366691	2.0974
	-1.69954	-0.801235	-0.70957	-1.54823	1.36381	0.487702	-0.0484035	0.5814
	-0.0338929	-0.0764154	-0.521591	-1.02822	0.285711	1.46092	2.32236	2.23195
	0.0137922	1.11028	-0.480749	1.23096	-1.67877	-0.792269	0.5286	-0.321144
	-0.241833	0.357733	-1.1561	-1.06673	-0.141503	-0.00803127	1.33522	0.463202
	0.108067	-0.867577	0.243391	0.236982	1.32465	0.194893	-0.380461	-1.94101
	1.8601	-1.30932	1.21838	-0.547032	-0.835705	-0.626401	2.52315	-1.43263
	0.0368352	1.49606	0.335123	-1.37187	1.47616	-0.0121002	-0.0093535	-0.837747
	1.63204	1.51103	-0.499782	-0.19478	0.675241	0.556992	-1.83097	2.63581
	-2.2957	1.07574	1.48553	-0.357861	0.546986	1.86304	0.0480333	-1.91454
	-1.15613	1.59057	-0.118256	-0.537928	1.00691	-0.376077	1.0881	-1.12263
	1.34398	1.88568	-2.62306	-3.94704	1.71793	-0.5733	1.56421	-1.76097
	-1.53444	0.578003	-1.32125	-0.355524	0.816903	1.10869	0.637492	0.24286
	1.60557	0.261991	0.600771	0.545969	0.248136	1.01076	1.97555	1.56852
	-0.471878	-1.79083	-1.32631	0.872021	0.604585	1.51347	-1.06326	1.12241
	1.07407	-3.79165	-1.60743	-1.24246	-6.09928	-0.241785	0.620535	-0.187962
	-2.91241	-1.36224	-0.413488	-0.680989	0.227537	1.53288	-0.314765	0.643061
	-1.04397	-4.37173	0.650394	-3.21154	0.640198	-1.06311	0.284224	-1.02216
	0.585095	-1.98045	-1.20131	-0.494536	0.28926	2.20325	-0.408129	0.848586
	0.887812	-2.76655	-1.09382	1.10968	1.3687	-1.02223	1.86154	0.464979
	-2.41809	3.10292	-4.30644	-0.0492484	0.288241	-4.27811	1.56817	0.203165
	1.45202	-1.76054	-0.112748	-0.244957	1.06782	-6.07812	-0.162888	0.213706
	-3.04976	-1.2282	-1.58147	-1.38009	0.471864	-1.00617	-0.750583	0.128535
	-0.212922	-1.29133	-4.78294	-1.17231	-0.990127	1.87942	1.80294	2.29456
	1.47836	-0.0240445	-2.02771	2.07129	0.485578	0.148752	2.913	0.112054
	0.669431	0.393127	-0.385082	0.330556	1.94568	0.90803	2.06743	-0.398042
	0.718566	0.712998	-1.29665	2.05429	0.480512	0.948791	2.70782	-0.0300652
	0.980948	-0.472503	-2.33301	1.68115	0.756668	2.37623	-0.364765	-2.69895
	2.02635	-3.08726	-1.12328	-1.10269	0.588454	0.50338	2.84646	-0.325726
	-0.84402	-1.22603	-0.0823513	3.05712	3.22995	0.062897	0.739931	-1.01965
	0.984695	-3.81174	0.612583	0.797206	2.60341	0.870824	2.75959	-2.60006
	1.20026	-0.426458	-4.49427	-3.39241	2.52152	2.04878	0.36367	1.381
	-3.28806	1.0653	-0.440216	2.00897	2.49953	2.18134	2.48304	1.36692
	0.431056	-0.535224	-1.99525	-0.980789	1.31725	0.313124	1.55319	1.45745
	0.95747	1.66065	-4.15668	-0.735594	-0.318814	0.627141	1.20082	-0.0381138
	-0.0890892	-3.05751	-2.52114	-2.48026	0.614317	0.189649	-1.04581	-0.272304
	0.233694	0.421843	0.00624943	0.466578	1.69068	1.16584	-2.75283	-3.48363
	-0.370532	-0.589891	1.40218	-2.18317	1.43174	-1.15318	1.99118	-1.8498
	-0.112971	-0.953343	0.460553	-0.567772	0.430609	-0.000123771	2.40608	1.54998
	-0.373389	0.539063	-1.92959	-1.74824	2.21767	1.60287	1.06776	-0.574971
	-0.123791	0.248222	1.34581	1.43089	4.79001	2.1396	-0.411088	1.37891
	-0.968676	1.17223	0.0613404	-0.192876	7.71316	1.04566	0.065815	-0.916596
	-0.244971	2.5254	1.43369	0.904497	1.37558	1.6922	1.30307	1.50881
	0.421844	1.95645	0.557943	0.0514959	3.57053	0.332976	0.295609	1.05571
	-0.16084	-0.476585	2.17004	-1.26648	1.29907	-0.841001	-1.75487	0.824939
	-1.18173	-1.3459	2.89259	0.617326	2.9636	0.936224	-0.937616	-0.190004
	1.3359	-2.25469	2.1386	-2.80654	1.4752	1.70488	0.696276	0.388691
	1.69763	-2.67244	1.56565	0.827985	2.96453	1.82387	0.199156	0.823069
	2.42142	-3.26533	1.42903	1.05643	0.617674	1.36628	-0.03704	-0.0268817
	-1.16624	-0.206674	1.36302	0.438897	5.94018	-1.52459	-0.0327082	-0.774793
	1.66579	1.07834	2.00479	2.74181	5.89313	2.8232	-1.46768	0.966583
	1.24763	0.832469	1.4396	-0.876769	5.37867	-0.232327	-3.24518	0.974881
	-1.02917	-1.98809	1.48467	0.979232	5.47592	2.68017	-1.01552	0.880473
	-2.92123	0.0829217	2.05316	2.69497	4.27105	-0.349921	-2.03769	0.636302
	-2.12529	0.605192	1.5606	1.05479	6.24138	-1.94533	-0.0672728	0.9968
	-0.358309	-2.59358	1.37708	3.66986	2.50888	2.57366	1.67337	0.0596034
	-0.52879	1.08161	1.54787	-0.247927	4.83997	0.866951	1.01584	1.82593
	0.574385	-1.29325	0.919879	0.443555	3.77375	4.06534	0.627894	0.329373
	-0.193875	0.659706	0.109415	1.46155	5.41349	0.823717	-2.76439	0.725264
	2.88033	-0.878493	0.299719	-2.78187	4.07301	2.71352	0.676869	0.392024
	1.715	-0.240238	-0.233176	-1.80386	5.96931	2.39203	1.45543	1.25092
	-4.48413	0.478049	1.16599	-0.208849	3.94971	2.03139	1.23428	-1.58579
	-0.93922	-1.64052	-0.0461187	0.515205	5.16253	-0.894849	1.20594	-0.413932
	2.45331	-2.86512	-0.528742	1.16132	2.09937	0.967361	0.152898	0.418675
	2.85954	0.279892	0.960493	0.448089	5.02922	-2.71836	2.4545	0.807107
	-0.176045	-0.657314	-0.255661	-0.850859	3.72779	-0.58755	0.927191	-0.0371595
	-4.50687	1.19344	-1.48966	-5.74599	-2.77788	-0.95473	1.15219	-0.479508
	1.89749	1.58254	-0.314545	1.39041	0.493115	1.09637	1.94508	2.6512
	-0.927245	-0.33232	0.870067	1.77909	-0.640165	1.83959	-0.0581182	0.441929
	-1.455	1.48792	1.80514	-1.61752	-0.719814	1.28043	0.128489	2.12854
	-1.12558	-0.131237	0.816685	-0.725946	0.617678	0.0974783	-1.26788	1.46262
	-0.795148	0.585163	1.11894	-2.10456	-0.875946	-0.123334	1.04326	1.64741
	-1.96083	-3.32509	-0.894274	-1.51065	-0.985867	2.56353	0.870427	1.90579
	-4.65981	-1.93556	1.33003	0.848352	0.734769	-0.257374	1.7112	0.433744
	-2.4706	1.22123	0.796921	-0.194393	-0.263926	1.8589	0.526601	2.44233
	-1.32864	-0.183771	1.76147	1.00256	-0.0243871	-0.390481	-1.59047	-0.24343
	-2.68789	-2.40047	0.754852	-0.383124	0.228469	-1.82514	1.15011	-0.906424
	-0.179711	-2.88201	-0.0504953	0.42547	1.16548	0.185853	-0.213256	0.0549272
	-0.776394	-2.68314	1.79124	0.711858	-0.506108	2.1624	0.917229	-0.905939
	-0.115927	-0.753264	-1.11408	-0.316126	2.09907	0.359724	1.28465	-1.35838
	1.58111	-2.76806	-0.319401	0.653509	-1.12251	0.353706	0.483683	1.66008
	-4.38339	-1.1614	0.169495	-1.54421	-1.12508	-1.02145	0.951881	1.09551
	0.274489	-1.4011	1.00414	1.23563	1.73759	2.48095	0.998198	1.15609
	1.70242	-1.47409	0.299688	-1.04364	0.668275	-2.83213	1.04256	-0.0802273
	0.450647	-1.95822	-0.250242	0.281286	0.450788	0.936846	0.279872	-1.27197
	1.36514	2.66301	2.67417	-0.969146	0.675486	-1.21586	-2.57322	0.891394
	0.291645	1.10827	0.0406711	-1.46919	8.50202	-1.32396	-2.98372	2.73851
	2.59782	-0.107954	2.2389	-0.268455	8.31183	-1.22113	1.94145	1.32884
	-0.439323	-2.54989	1.4383	-4.04621	6.81771	-0.655227	1.93318	1.08813
	0.469818	-1.353	0.850004	0.6555	7.98723	-0.387428	0.4501	-0.0668538
	1.19654	-0.111241	0.815795	-3.53434	15.5534	-2.71142	0.547511	1.15199
	1.34781	-0.980427	0.14528	0.178968	5.4556	-1.27665	-0.433227	1.47489
	-0.653392	0.53786	-0.878299	-0.111547	19.0207	-2.81703	-0.712439	0.387199
	-0.468442	0.615997	0.350266	-1.20903	6.27099	-1.41546	0.245054	-0.593081
	0.267712	1.57139	0.48763	-0.608604	4.31481	-1.23722	0.194068	0.735928
	-1.33764	0.684284	0.116238	-1.66089	16.4584	1.40816	1.3682	1.01483
	1.91961	0.197178	0.748705	-0.71183	8.8695	-1.24046	0.0390237	2.17352
	-5.03038	-2.17313	0.539815	-1.36591	7.48941	-1.92701	0.80966	2.70239
	-0.33065	-1.01629	-0.695233	0.686055	14.0381	-0.180516	0.234015	0.242516
	0.171702	2.0676	0.693904	-1.35541	9.10978	-0.0453929	-0.287425	0.525979
	0.22408	1.02004	0.95725	-0.316567	7.70716	0.44895	0.431665	-1.06673
	0.734247	0.279601	1.93753	1.57453	7.49666	-0.994236	-0.0569116	0.559756
	3.82867	0.211819	3.80194	-0.254703	8.79115	-1.22221	-0.788313	1.52504
	3.51417	1.18363	-0.630673	-1.92108	5.04961	-0.682377	-1.67842	0.251216
	5.24215	-0.470527	1.0013	-2.87438	11.4269	-0.9547	1.50873	1.75554
	2.11251	0.0551085	1.35072	-1.88925	10.7469	-0.478333	-0.194526	2.027
	3.80077	1.4268	1.03007	-2.08146	8.85884	0.601891	0.776786	2.86621
	2.06818	0.554412	1.68694	-0.12148	7.20298	2.60347	2.30514	0.798328
	2.78123	0.621299	2.23352	-1.0005	13.2429	0.840196	2.82013	-0.275564
	3.2419	-1.13576	1.83936	-2.16127	7.96563	0.831725	1.80798	1.37613
	3.60538	-0.166289	0.296662	-2.99283	8.23842	1.80773	0.79073	0.245207
	2.9605	-0.215662	1.47771	-2.40322	7.51623	-1.35371	2.31774	1.43435
	0.679557	0.201658	0.273375	0.041009	1.77235	0.226942	2.23527	-1.53585
	3.79191	1.24505	3.11544	-0.905935	3.31899	-0.0683518	0.422358	-0.21214
	2.87425	0.486451	1.11102	-1.38385	2.12712	0.793715	2.97137	2.00693
	2.6068	-0.801696	4.7136	-1.64005	0.438351	2.35597	1.88383	3.06888
	4.76601	-0.4212	1.24141	0.507759	1.15602	0.362301	-1.19578	1.68336
	3.76265	1.74255	-0.619242	-0.58452	3.29309	1.59806	1.85277	-1.78847
	2.35394	1.91766	0.925343	-0.750039	2.73614	1.05776	2.11093	0.543741
	2.54642	-1.41692	-0.600333	-1.44757	0.840878	0.330625	3.32834	2.25487
	-0.195868	0.627561	-3.6224	-2.95406	1.26955	-1.64746	1.02497	1.9901
	1.1046	1.14849	-1.171	-2.64544	3.08685	-0.0847509	4.09695	1.61375
	0.996146	1.60522	0.308892	-4.08071	0.603109	0.0217166	2.33708	1.80311
	-1.65857	1.78067	-0.413048	-1.28212	2.16355	1.66989	2.7359	1.09526
	-1.43247	0.295494	1.47617	-1.38691	1.63651	-0.645533	0.742449	-2.02183
	-2.11622	0.996753	0.657984	-0.935934	1.23118		0.637833	0.194499
	-0.324483	-1.67699	2.03922	0.216295	1.43028		0.438673	0.515825
	0.304209	0.309912	1.21994	-0.0447722	1.53924		1.38693	0.317704
	-1.03488	1.40758	0.403633	0.598168	3.38446		1.84763	-3.89332
	1.18619	2.50647	2.17217	-1.60555	2.86482		3.49995	0.213485
	-0.101231	1.38406	0.881263	-1.24824	1.69449		1.61814	-0.508288
	-4.01175	1.79016	0.56852	-1.4457	0.795162		0.449636	-4.94202
	0.303894	2.34818	2.04231	1.56391	2.61923		2.44891	-2.48634
	-0.778976	0.646352	1.32196	-2.31832	1.77769		0.0678378	-0.533121
	0.992209	1.61667	0.869571	0.123988	2.42925		1.5977	-2.04991
	0.866803	1.63731	1.56947	-4.45365	0.307879		1.68869	0.223943
	-0.181958	1.85848	1.12363	-2.48647	1.29863		2.83839	-0.321923
	-3.11256	1.59419	-1.28755	2.57021	0.561841		1.37238	-1.83498
	1.84415	0.139029	-0.225052	2.5002	2.8814		-0.0965539	1.96777
	0.0348704	2.9683	-0.56595	2.18896	1.31491		1.75247	1.7091
	1.63388	-0.598204	-4.88045	4.36205	1.0482		2.40224	1.26208
	0.976442	0.979468	-2.18471	3.22322	1.60244		-1.26687	0.123595
	0.213717	2.41506	0.675941	3.06675	2.39467		-0.324777	-0.368015
	-1.31361	1.75465	-2.30061	2.85899	1.69193		-0.0878072	-2.18298
	-0.856692	1.37337	-1.36221	3.55714	1.59222		1.7644	-2.06025
	0.561819	-1.80953	0.877175	4.78533	1.76548		-1.29329	0.725588
	-0.0762825	-3.65491	-0.669677	3.80038	2.98065		2.14706	0.342889
	0.681371	-0.630804	-1.70576	2.65225	2.50081		1.29245	-1.01868
	0.259354	2.25969	0.655365	3.28699	1.70251		-0.0288485	-2.57223
	0.967151	2.77714	1.44305	3.26978	2.5439		0.929702	-0.741446
	-1.12752	0.357716	1.21924	5.47119	1.66196		-3.09519	0.744381
	0.163421	0.815432	1.05952	2.83717	-2.86648		-0.963528	-0.195217
	-2.1784	1.49136	-3.35758	3.83911	-0.225866		-1.01889	-1.00867
	-0.415269	1.2558	0.122042	4.26593	2.41734		-5.52072	0.0270836
	0.705975	-0.119066	0.885	3.70459	0.215122		-0.598167	-0.252101
	0.156252	-3.2673	0.643178	5.87707	0.607377		0.0530282	-1.60743
	-1.08906	0.411479	2.24149	3.47938	2.30611		-0.502318	-0.851777
	-1.26728	0.232316	-0.438585	1.914	1.19312		0.315851	-0.192072
	0.144096	0.790146	0.6303	0.501998	-0.375868		-0.363151	0.622307
	3.78242	0.463675	1.42631	2.89418	2.10769		-7.77043	-0.955604
	3.05655	0.622391	-0.0971542	0.945418	0.264369		2.33175	0.035046
	1.96464	-0.188334	-0.140433	1.03267	1.43032		5.11758	-0.917547
	1.69808	-0.436791	-0.330284	0.935957	2.10036		3.95531	0.441015
	-0.202842	-2.42763	0.364108	0.805948	2.24656		3.28339	-0.584671
	2.89748	-1.29036	1.06902	1.05831	1.14963		3.35614	0.35345
	0.468001	-3.27349	-1.23188	0.778169	2.78103		3.22188	0.473341
	0.706416	0.807809	-1.48273	1.44583	1.13892		0.20712	-0.696525
	2.54287	-2.96683	1.33733	0.187502	3.1075		3.68427	-1.59878
	2.61794	-4.7064	0.834712	-0.336045	-0.849935		2.89919	0.330337
	0.459904	-1.51484	-0.424068	0.666266	1.95451		3.81231	-1.14616
	2.44335	-0.831777	1.74092	1.513	-0.486323		4.15143	0.669083
	1.34962	0.462947	1.64079	0.552864	0.175242		4.33151	-1.49733
	2.08163	-0.364285	-0.282943	2.27317	1.24358		4.42136	1.11525
	0.626138	0.789867	-1.29761	0.0144711	1.84055		2.41947	2.00028
	2.21804	-2.64745	0.592051	-1.54351	10.5924		1.97707	0.143663
	0.417953	-3.56057	-0.314311	-0.332191	7.82331		2.73116	-2.69594
	2.02013	-1.07177	-0.99527	1.2435	7.96613		1.12502	0.391504
	0.527409	-2.95611	-0.169595	0.338668	10.555		1.4749	0.783499
	-0.765923	-2.92498	0.821392	2.07233	9.81229		2.58373	0.94473
	0.98315	-1.23251	0.537309	0.336617	12.6339		2.93529	-0.0647888
	-0.871076	-1.71174	0.797677	1.59554	30.4261		3.35577	4.56563
	2.01014	-1.06621	-0.885168	-0.700134	9.56421		3.76958	1.53024
	-0.0186592	-2.35317	-0.668263	-0.50149	17.057		2.84682	0.52355
	-1.0426	-1.86706	0.111758	0.864647	8.22715		3.96362	2.82578
	-1.96909	-2.0729	0.390138	-0.276713	8.41987		2.6183	3.66348
	-0.394224	2.94809	-0.51964	0.380455	15.0683		4.83417	1.4251
	-0.290471	3.229	-3.00313	-0.0092224	10.5921		4.01135	1.82594
	-0.0242891	0.497217	0.418661	0.612745	4.40831		5.56856	2.19368
	0.465295	-0.28697	0.929744	1.68618	8.48325		3.82883	2.98667
	-0.52912	0.0790009	-1.73008	-0.300552	9.4276		3.9122	4.34023
	1.22226	-0.175338	1.08809	1.242	5.38209		3.20783	3.1197
	1.25079	-0.105263	-0.804812	1.06051	10.6891		4.91553	3.47921
	2.08735	-1.73288	-1.08958	1.05045	9.84586		3.54846	3.04993
	0.482692	3.30469	-0.9379	0.542572	10.6856		3.42011	1.88446
	1.55904	-1.7624	0.729868	2.19886	10.9273		3.39712	2.91141
	0.317997	-2.07199	-1.29983	3.37034	8.11682		3.845	3.1425
	-1.24259	2.00011	-1.26364	1.98069	12.0346		4.28386	2.61184
	-0.657835	4.07127	1.47719	2.28452	12.8107		4.0994	4.60957
	0.755146	2.8749	-0.647731	2.43059	10.5745		3.19017	1.89093
	-3.20115	5.24918	1.67159	0.698661	10.1175		5.81801	1.70669
	0.430887	1.63041	0.132998	2.56449	11.9014		3.11911	1.82825
	0.832437	2.78429	1.12467	1.52254	7.67691		3.10638	2.12548
	-0.376985	3.37081	-0.0471597	1.92646	13.7714		2.47735	-0.794604
	0.559807	3.20126	0.642091	3.39174	8.12407		4.09062	-2.45976
	0.42087	1.14432	0.477395	-0.365323	10.9122		4.07294	-2.22778
	-0.602449	1.79773	0.0161668	0.368157	8.74672		4.87516	-2.70167
	0.374079	2.86774	0.855722	-0.693206	13.5868		5.18315	-5.12478
	-1.69648	3.47833	1.47815	1.00954	7.73383		3.66375	1.45
	0.542799	3.3243	-1.98264	1.51803	20.0914		3.50467	-1.33577
	0.717532	2.16374	1.36465	1.97262	9.46009		3.44577	-3.1538
	1.31388	2.27422	1.52312	1.03274	8.42076		3.13944	0.793439
	0.795196	-0.0634094	1.48518	-0.219307	8.60006		4.51961	-0.901718
	-0.913029	3.28509	-0.197412	1.11431	9.94457		3.36062	1.43681
	0.807735	3.10322	-1.90194	-1.1668	9.65378		2.46572	0.612852
	1.76643	1.68432	-0.0535425	-0.535493	7.56993		3.90608	-2.70185
	1.56239	0.900773	0.212345	1.51335	9.77966		4.46361	0.942958
	0.995026	1.53271	-0.360712	-2.29538	6.04075		3.53491	0.927227
	1.25321	2.52217	1.86958	1.73577	5.48928		5.35707	0.535208
	0.93218	2.41922	-0.105075	-1.2624	7.04573		4.82417	-0.0806326
	1.63356	1.08676	0.522804	0.108311	13.9798		4.30228	0.36242
	2.40494	1.85513	2.43797	0.94262	5.66573		3.28334	-0.710811
	1.20267	3.55733	0.0736948	1.94637	8.65244		3.21835	-3.97199
	0.375479	1.52313	-1.12118	-0.0205232	8.69439		2.07007	1.03028
	1.22888	2.62773	1.546	-4.17679	8.43887		4.09122	-1.25371
	0.13126	3.1835	0.888028	-2.76782	11.2783		2.76539	0.204685
	1.01913	4.57643	1.66931	2.2845	6.7384		3.59498	1.48586
	-0.487335	3.50412	-0.194745	2.11247	8.99823		3.49657	0.820621
	-0.619819	3.98072	0.693194	1.08042	7.35009		4.39085	-2.00902
	0.996666	2.52406	1.34039	0.183592	7.56781		3.62562	-1.0486
	0.439189	2.95854	0.0458383	1.72952	7.72603		2.53513	0.11885
	1.23624	1.73923	2.01788	0.24789	11.1423		2.917	0.266876
	0.566485	2.54198	0.906772	-0.0594674	8.5423		3.5831	0.436475
	2.46883	2.9573	-0.468641	0.351636	6.20523		3.9782	0.189822
	-0.687459	2.79457	1.0072	-1.17985	7.11609		2.31939	1.15565
	0.440912	2.7918	0.48988	-0.6809	8.00182		3.61627	-0.522929
	2.28744	1.98408	-2.81482	-2.28463	8.36332		3.13575	-0.0579213
	5.19426	2.20877	1.032	-0.401076	10.4409		3.36903	0.078909
	-0.802634	1.49332	-1.47445	-0.609411	7.31832		3.33324	-1.16301
	1.94102	2.70655	1.08572	-0.183016	7.78661		2.36711	0.925177
	0.668487	1.69906	0.0150457	-0.851897	8.81684		3.20287	0.471655
	2.38356	3.22986	0.803846	0.786024	7.57001		3.27596	1.99078
	0.349304	2.38548	-1.1421	-0.463304	8.54398		2.42338	-0.895409
	0.720821	2.97358	-0.667982	0.769122	9.22636		2.75455	1.07634
	-0.58295	2.66063	-2.47628	-0.55389	8.23218		2.57438	-2.13209
	0.869427	2.28201	0.154	0.559596	8.48784		5.12429	1.40079
	0.218757	4.11517	-1.43592	0.00389476	7.01939		2.18455	0.116201
	-2.00959	0.24002	-1.37417	1.31113	5.27694		3.29791	-0.0103124
	0.491464	3.9518	-3.60012	-1.72262	7.88084		3.17869	1.2637
	0.772552	2.07655	2.17844	-0.825193	5.37195		3.69987	-2.17838
	1.15745	3.19122	1.02477	0.4491	6.85531		4.14895	1.56704
	-0.0681859	2.31478	2.36812	0.688836	6.4606		3.77027	1.99838
	0.085944	3.01573	2.06637	0.528071	5.74962		3.54181	-0.229852
	-0.524995	3.46119	1.5908	2.99197	9.11635		3.57503	-1.5689
	-0.229487	2.47792	1.92722	0.959576	8.69677		2.06921	0.519306
	-0.0761079	2.39014	-1.02948	0.335701	5.16833		1.31935	1.74657
	0.190481	2.80555	1.9497	0.654647	7.89836		3.38415	-4.14771
	-1.83318	2.1644	3.14379	0.127281	7.6736		2.83877	1.02643
	-1.03489	2.14613	1.68913	-2.34766	7.23126		2.83736	1.8207
	0.557839	3.23486	1.4412	1.2246	11.0614		2.41679	1.57956
	-3.8826	2.93056	2.22527	-2.80097	7.46496		1.45166	0.111678
	-0.668408	2.87963	2.17401	1.28392	10.9534		2.69097	-0.132011
	0.600569	1.6872	0.316254	0.946982	5.8282		3.25688	0.312105
	-0.950606	3.85418	2.484	-0.263726	7.80447		1.87867	-0.21672
	1.25266	1.78968	1.30227	-1.78647	5.96123		2.59645	0.134463
	-0.554219	3.26154	3.24524	1.03596	8.50121		3.29398	3.27389
	0.994876	-1.31212	2.60698	-1.79166	13.1389		2.56036	1.73267
	-0.697933	-0.944159	1.18571	1.07371	8.01416		2.06399	0.728196
	0.659209	0.750131	0.340401	0.664236	8.23765		1.70842	0.289071
	-0.193581	0.721105	0.593958	-2.32148	6.54162		2.21411	1.18297
	-1.59319	1.8847	3.20925	1.18033	9.35233		3.51243	0.923032
	-0.778423	1.92293	2.29028	-0.552639	7.61782		2.31029	1.37357
	1.14689	0.119221	0.00512723	0.550783	9.18963		2.76672	2.66332
	-0.961637	-0.744973	3.23342	0.0505416	7.08353		3.05509	2.01686
	-2.68238	-0.00635594	0.998992	-1.01225	6.58622		3.51279	2.1385
	3.46501	0.577767	3.00924	0.0716543	7.17741		-0.476398	1.7334
	-0.694438	-1.03154	0.0117103	0.82763	11.2977		1.73964	1.43298
	0.318986	-0.0241172	1.68134	1.00051	6.91015		2.6989	1.96476
	-0.613067	-0.259339	-0.371236	0.210192	23.7619		1.17038	1.60953
	-0.209089	1.59441	0.486107	-1.97393	7.60107		1.65495	0.0916635
	-0.306719	-0.207743	0.695928	0.284729	8.65335		1.63975	1.20306
	-1.05832	0.640526	-0.190506	0.125646	10.5986		0.316694	1.45478
	0.852195	-1.56252	-0.742948	-4.22094	5.40784		3.0958	-1.42327
	0.0401591	-0.0691628	-3.21465	1.79712	8.41263		3.32855	0.143115
	0.728254	-0.987296	-0.999139	-1.42191	4.8437		-1.2366	-0.228687
	-1.78508	1.83234	0.909999	1.35106	6.54825		1.60115	0.335742
	-1.63743	0.316951	0.943506	-0.511531	5.73672		1.04735	0.206284
	1.7884	-0.08734	2.07882	3.16639	9.27207		1.69503	1.54384
	0.8909	-0.977685	2.12887	0.761508	7.89315		0.889453	-0.0906031
	-2.8659	-0.862958	0.8356	-1.05212	9.19796		-0.727886	-1.59122
	-1.10492	1.38722	0.544183	0.0171749	12.65		-0.0161745	1.62392
	-2.79454	-2.42801	-0.863183	1.20617	6.38793		1.21086	-2.54589
	-3.55317	1.96144	-1.56617	-0.597872	6.28858		0.79644	1.98465
	1.08563	0.538194	1.13248	-2.42903	8.84677		1.92415	1.14773
	0.45831	1.49089	1.01996	-0.987962	9.48071		1.62108	0.451644
	0.0681272	0.877438	0.858194	0.470853	6.16655		-0.275515	-0.628035
	0.0125909	0.723519	0.410795	-2.54004	16.3134		-1.88948	1.00169
	-1.45675	-2.39505	0.616508	1.32103	7.64201		-2.2545	-1.74454
	0.444834	1.6352	-0.868917	0.614085	7.12688		0.289114	0.554705
	-0.406244	0.711507	-0.193326	-4.25071	5.33853		0.998654	0.29023
	-1.87659	2.62628	-0.185333	-0.111225	7.75748		0.63999	0.571329
	-1.13713	-0.5896	0.94901	1.65106	12.8538		-0.609757	-1.84466
	-0.0971913	0.520384	-0.982057	-0.210979	10.38		-3.60178	1.80936
	1.75195	0.778628	-0.752505	-0.182053	8.12457		-3.82248	-1.04301
	2.29886	1.97317	-1.15708	-1.21596	7.86609		-1.61446	1.09094
	2.27362	0.358735	0.57149	-0.426127	6.80181		-0.288074	0.556861
	1.79712	-1.79577	0.337366	1.0081	5.76807		-0.494061	0.977707
	-2.2557	-1.00518	1.14332	-0.326832	8.15797		-3.08483	-0.0801196
	-0.44438	0.126274	2.48588	0.673687	9.19078		0.48008	0.537842
	0.0391384	0.541649	-4.28925	-0.126554	8.19324		0.353049	0.34554
	1.66342	0.472332	0.67879	-1.40714	-1.48737		-3.33128	1.19404
	1.62134	0.182489	1.99517	0.272725	0.248997		2.48535	0.762264
	-0.345015	-1.46553	0.409448	-1.5313	0.270289		-0.341136	1.36299
	-0.407563	0.672998	0.285508	0.288784			-0.686409	0.168951
	-1.25264	0.630798	2.48667	0.842634			-0.225025	-2.26845
	-1.70222	-0.602284	2.72471	-1.50865			-1.90449	-0.104658
	2.48603	0.828633	3.79	1.35323			1.52155	0.812633
	0.262665	-1.60574	3.83484	0.431287			-0.873414	1.023
	-0.543184	2.39344	3.12365	-2.01123			-0.676683	0.175852
	0.684854	0.640191	1.41881	4.09425			-2.96681	0.188893
	-2.95134	0.0537106	0.924783	2.47629			-0.510534	0.710062
	-0.13305	0.559721	0.998158	3.40845			1.41338	1.16559
	-1.67868	1.65021	1.03409	4.21319			-0.311027	-0.438323
	-0.457793	-0.3605	-2.79826	4.02305			1.46294	-0.493964
	-3.1168	-3.45915	-0.390599	4.46538			1.38487	1.2628
	-1.31081	1.3591	-1.64141	4.09646				-4.35764
	-1.3329	0.4161	-1.31119	3.29238				0.453618
	0.104182	-0.310227	0.685272	2.7811				-0.370251
	0.0300453	-1.79427	0.364371	3.46897				-0.341451
	-4.93929	0.748301	0.0893587	5.24036				0.391694
	1.94268	-0.0125359	-2.03567	2.88515				0.688573
	2.03078	-1.57819	0.279317	4.83473				-1.01853
	-1.75521	0.373616	0.128714	5.05036				0.943099
	1.35391	1.2971	1.36045	3.55292				0.304677
	-0.337348	1.1302	0.327523	2.77358				0.366834
	-4.83547	0.418336	-1.42204	2.69927				-0.292924
	-1.2054	0.127937	-0.0447342	4.62519				-0.100303
	-0.132181	0.695192	0.571389	4.09649				-0.0557466
	-0.932253	0.82843	-0.485618	3.68479				-1.54439
	1.32881	-0.285939	-0.809627	4.71751				-1.59741
	-3.03606	-1.52253	-0.84717	4.15521				-0.682902
	-0.739768	-0.291516	0.149511	4.09863				0.0456503
	-0.00748055	0.379701	0.490712	3.08249				1.07397
	-2.7644	-0.165291	0.0754958	3.61954				-0.226308
	0.990032	0.00975218	-1.70847	3.03823				0.300842
	-1.42316	0.57296	-0.939378	3.75013				0.44599
	0.363366	0.688692	0.637649	5.98145				1.07075
	-1.54026	-3.15242	-0.35929	6.61562				0.0158014
	-0.606419	-0.323029	-3.0659	6.77218				-2.21164
	0.117738	0.0326811	-1.547	5.46023				-1.07167
	1.79087	-4.19572	-0.0102309	8.59275				0.144353
	-0.452776	1.52977	-2.45433	6.47304				-0.395853
	0.434727	0.375095	-3.5987	6.14924				1.06833
	-1.48392	-2.56513	-0.450853	4.25672				-1.4889
	-1.27106	-0.878095	-1.32362	5.14345				1.19227
	-1.33539	-0.315252	0.414084	5.83647				0.534086
	-1.93151	1.90702	-0.900665	5.58451				-2.31908
	-0.409075	0.0977189	1.23098	6.78625				-0.0675885
	1.04215	-2.17336	2.09199	5.35972				-0.500809
	-1.73998	-6.33793	-1.10538	7.7666				0.340574
	-0.265563	0.862241	1.66325	4.49551				-1.95025
	-3.41665	-0.122122	-0.498818	7.11922				-2.23007
	1.35505	2.08872	1.14193	8.26325				0.0241379
	-0.676511	-0.637516	-0.625409	7.70054				-0.636637
	1.27813	1.51148	-3.16939	4.51347				0.917185
	1.04643	-0.609644	-1.01828	8.35112				0.943684
	-0.0942704	0.293949	-0.925911	5.53653				3.15749
	0.683077	1.35356	0.0167235	0.958437				1.02931
	-0.317351	0.938819	-1.32673	-0.525398				0.868993
	0.37025	-0.604598	-0.994505	1.12268				-3.83855
	-1.81718	-0.69467	-2.47352	0.316199				-2.36614
	-1.69259	-1.30297	-2.59841	1.62313				-0.13865
	-4.58727	-1.79661	-2.17135	0.100322				-0.215102
	0.374311	0.336776	0.254833	0.665315				1.1581
	1.82377	1.35	1.11732	0.934202				-1.48543
	0.34508	0.755101	-0.31002	3.45982				0.972551
	0.00898274	0.932857	0.704235	2.8824				-0.545706
	1.45967	-0.692464	-2.95849	0.38694				0.845333
	1.43503	-1.38722	-1.17096	0.332983				-0.798671
	-0.864402	0.901243	0.398229	2.02438				-0.409444
	1.49408	-4.19851	-0.556911	0.604912				-2.43279
	-2.92878	-0.369025	-0.942113	4.74771				-0.435652
	1.3875	-1.03779	1.28815	1.08143				0.523004
	0.28099	0.777629	0.339407	2.33578				1.05809
	-2.51951	-0.923428	0.678054	-0.261361				-0.773517
	-0.510996	-0.568184	-0.441851	-1.92483				0.97705
	-0.598107	1.40116	-1.37417	1.3819				-1.33161
	-2.94611	0.0921058	-0.525785	0.188088				-0.469997
	1.30819	-0.247676	-0.372075	1.73549				-0.795676
	-2.50723	0.6553	0.749428	-2.27003				-2.01491
	0.0630435	-0.768989	-0.758912	2.54826				-2.36942
	-1.2984	-1.50449	-0.547047	-1.23663				0.308804
	-2.46469	1.08251	2.18987	-0.700756				1.13589
	-0.196104	0.248702	0.590742	3.86321				0.533433
	0.0918235	0.437694	1.39732	3.26396				0.782877
	0.822172	-0.502639	-0.223379	3.31815				-0.638533
	-0.562819	1.69762	2.76351	0.94237				-0.261482
	-1.9375	1.87643	-0.0994523	3.51526				-0.650399
	0.685933	2.16758	0.0748338	0.848634				0.956788
	0.246385	1.81612	0.889458	1.7526				-0.292076
	-0.28556	0.447749	1.01685	1.47762				0.494773
	-1.47125	1.63257	0.172217	1.86774				0.520371
	-0.3964	0.0313488	0.0984014	4.29855				-0.319993
	1.91469	0.928302	-3.67239	-0.495462				-1.236
	-1.65578	0.062263	-0.399303	-1.74986				-0.507059
	-0.991438	1.05414	-0.689674	1.03292				0.489688
	-0.0536134	0.402001	-2.5011	0.920908				-1.34733
	0.468439	-0.164647	-1.94913	1.89395				2.10397
	1.12764	0.866822	-1.53539	-2.53769				1.45621
	-0.550048	1.1	-1.04519	-0.930704				1.59093
	-0.862447	-0.247341	-1.57571	-0.394643				-0.392035
	-3.14738	0.922961	-0.576161	0.389648				-0.496682
	-0.547482	0.675409	0.781325	1.70237				1.58113
	0.0550833	0.939537	0.749475	0.454901				1.01557
	-3.25313	0.273723	-0.481099	-1.19467				1.0191
	0.701269	0.260873	0.275992	2.27017				1.88149
	-0.819091	0.741523	-4.95666	0.962434				1.65332
	-0.945953	1.78625	0.422657	-2.72725				1.32626
	-2.31403	1.97864	0.952212	0.47255				1.31304
	-1.25578	0.259602	-0.172819	-2.37661				2.0413
	0.482424	0.333951	1.8317	-2.25601				0.424578
	0.661395	0.519314	-0.482044	1.79561				0.935698
	0.944748	-0.73767	0.146244	0.586135				1.44116
	-0.449044	-0.372859	3.19181	0.436776				0.773347
	-0.940832	-0.183511	-4.66979	-0.595219				2.15764
	1.33035	0.197908	-1.36752	0.530753				3.75127
	0.644819	1.67244	1.34206	0.807809				0.727573
	-1.4381	-0.750134	0.17243	0.182197				2.31246
	0.565771	-0.324782	-1.45479	-0.711631				2.57627
	1.08592	-2.85762	1.99201	0.817823				1.42153
	0.469644	-0.57778	1.36444	0.781848				2.3438
	0.478219	1.20477	1.88689	-0.334304				5.15451
	0.713494	0.733951	1.66012	-1.03132				2.5221
	0.918907	1.6759	-0.520256	-0.0459627				4.58376
	-3.64788	2.09678	-1.39586	0.759948				2.7202
	0.741906	-0.119152	-5.29801	8.17955				5.90782
	-1.37389	0.504988	-1.09143	4.77399				1.12206
	1.0561	-0.54876	0.213831	6.9234				3.20227
	1.17446	1.22913	-0.145008	21.9228				2.78666
	-0.958803	-1.18046	-0.0277354	8.26675				2.48897
	-0.855642	-1.59682	12.6535	13.1943				-1.31634
	0.184048	1.38413	10.6655	8.29504				1.663
	-1.09786	-2.123	8.55829	12.2338				2.63095
	0.505135	0.788122	10.8978	9.05709				6.28359
	1.04614	0.896094	4.72728	9.68947				2.39534
	1.12786	-0.0902994	7.35566	6.89661				1.17379
	-0.145801	-3.33337	9.89064	5.82825				0.698371
	-0.152103	1.22013	7.13327	6.574				0.467809
	2.28431	-0.531203	8.72691	5.70596				2.52953
	-1.5565	-2.67685	11.4027	8.50379				0.765283
	1.47675	-1.69426	8.73742	7.50752				1.98422
	2.62862	-0.350583	8.49011	8.25348				-1.31968
	2.15467	0.157958	8.61469	8.43219				-0.630364
	-1.29487	0.355573	7.77972	10.8686				-1.08986
	0.692874	-0.343935	6.07318	11.5527				-1.81707
	-0.0823891	-0.987445	7.8832	4.69189				-2.93059
	-0.433591	-1.44912	6.49606	10.2426				-2.10809
	-3.0757	-4.6508	9.40153	7.62861				0.255997
	-0.743509	-0.933116	11.5621	8.5146				-2.62881
	-1.81725	-1.88819	8.01343	8.20386				-1.11647
	-0.81915	0.284363	6.52467	5.13997				-1.79172
	-0.509735	1.5305	9.74003	7.67028				0.178507
	1.0525	0.235024	9.24792	6.34358				0.213298
	0.844851	1.50854	8.68834	8.30034				-0.0784418
	-0.362601	0.606272	7.70077	10.4169				0.879615
	-3.11744	-0.55953	7.07488	7.76773				0.142481
	2.15798	-0.551034	6.31241	5.9465				-2.18864
	1.05301	0.664039	6.23179	7.07109				-0.891328
	0.626158	0.395797	3.66545	4.1323				-2.18013
	1.24685	-0.320334	4.99116	25.8435				-3.02744
	1.94614	2.03826	5.80916	5.59269				-1.15384
	1.46942	1.07512	7.61796	8.81423				-1.01737
	1.92083	0.0497459	0.835411	8.61291				-2.1055
	-0.525896	0.1127	3.36065	6.11397				-1.09531
	1.71883	-1.3634	5.38128	15.9454				-1.47392
	-1.09409	-2.63552	4.27201	4.40476				0.023163
	0.779573	0.648264	4.69343	10.3629				0.107198
	0.564681	0.0311378	2.76269	9.95168				-0.443831
	2.25038	0.169335	3.29043	0.284137				-0.300184
	-0.100942	-0.708375	-0.187388	0.257342				-0.344425
	-2.14945	0.418862	6.81923	0.406336				-0.731697
	0.892871	1.295	3.65845	2.13813				-1.83975
	1.273	-0.280106	6.19302	-0.655677				-2.28929
	-1.54579	-1.37441	6.68904	-1.7623				-2.69473
	-1.04461	-1.18209	7.0634	0.593493				-4.79714
	0.300601	0.832002	3.99176	-1.65099				-1.61163
	-0.0446371	0.410632	6.44188	0.570847				0.398839
	-1.89854	-0.439431	3.69837	-1.59532				-0.671812
	-1.23807	-2.98409	2.77839	0.273262				0.2364
	0.323589	0.317581	5.89045	-0.728821				1.05171
	-2.71135	1.40228	4.71035	-0.692438				-1.45729
	0.844191	0.922542	3.87711	-5.19682				-0.95819
	2.06995	-0.39245	5.09907	-0.21139				-0.790265
	1.27906	0.0192223	7.28803	-3.55028				-2.54871
	-1.10031	-1.43991	4.57167	-1.24906				-1.10573
	-0.476927	-0.397852	4.48695	0.207683				0.0115086
	0.682658	1.17602	6.61506	-1.00221				-2.96626
	-1.10032	0.358731	2.48499	-4.37221				1.315
	-0.95562	-0.123228	4.59307	-2.07219				3.86281
	-2.1436	-0.21816	5.58999	-0.554879				0.838135
	-1.10556	0.460144	6.34006	1.52422				-0.857411
	0.760364	0.589454	4.08755	1.09843				1.22284
	0.718605	0.58938	4.14824	0.377689				0.046235
	0.455839	-2.67391	5.20159	-1.28192				1.48733
	-0.0817612	0.291528	4.68314	5.23803				0.418521
	1.41633	-0.266492	4.08752	4.41042				1.64798
	1.09951	-1.08803	4.68315	3.49518				0.472781
	-0.431398	-1.86582	8.48175	4.00419				1.15047
	0.827611	-2.50544	5.15861	3.39497				0.477695
	2.17131	-0.0394907	2.61684	0.641852				2.94936
	0.00596263	1.66745	6.05498	4.34697				1.92427
	-0.384784	0.081681	3.2509	5.28958				1.12853
	2.42633	0.629887	4.60432	3.34876				1.35428
	-0.749404	0.329067	4.05017	3.85044				0.545987
	-0.313745	0.338106	2.48072	4.05767				1.36006
	0.540322	0.344424	3.02838	3.13349				1.50044
	2.8845	-0.702788	5.48247	3.91471				0.903717
	1.3484	-0.759932	9.80495	1.78446				1.03369
	-1.38436	-0.638862	9.01931	4.1208				0.578538
	1.08515	-0.0958186	5.49996	3.57043				-0.27205
	0.543768	0.517638	5.51374	2.63069				1.73167
	-1.43519	1.4081	2.65722	1.97385				-0.0139306
	0.907669	0.0554	4.2471	3.4395				1.24281
	2.35181	-0.920738	6.99595	2.886				1.7304
	2	0.353565	9.47655	2.02899				1.75838
	0.729566	-0.811187	5.83611	3.65305				1.76199
	-0.143271	-3.60921	8.54766	4.46814				1.59812
	1.22787	-0.381618	7.5525	4.33121				0.10178
	1.09222	0.644841	3.65976	2.70969				0.0885584
	0.0751197	0.197658	3.64632	1.10461				-0.098474
	2.08676	0.0848232	14.2526	3.16559				1.46661
	0.676474	0.578265	4.93323	3.4801				0.0770559
	-0.00178736	-0.517011	3.74766	3.50304				0.161013
	2.24281	-0.726646	3.81815	5.29428				0.00499675
	-0.2789	-1.57873	3.28559	-1.27183				-3.57922
	-3.38626	0.584271	3.78676	3.95139				1.31545
	0.570114	1.42587	7.1578	3.03613				1.05162
	1.49587	-0.0991927	4.10908	2.58695				0.341072
	0.419346	1.2426	4.48415	2.93922				-0.484974
	1.99909	0.961552	5.93412	2.28189				0.392048
	1.61151	0.586373	4.41261	1.84947				-0.916919
	1.95477	0.891273	5.34862	2.50709				-1.44027
	1.29973	-0.0282868	6.18162	4.23639				0.23546
	-2.85127	1.16505	6.07869	4.59088				-0.658702
	1.13824	-0.284149	4.56469	3.52242				-3.15817
	-0.407277	1.98495	7.27327	1.97967				-2.70498
	0.724742	2.45276	2.62587	1.39985				0.349146
	0.872314	0.0364798	4.68722	2.19069				-3.52493
	1.40473	1.51693	4.66208	2.61986				0.161713
	-0.825815	-1.38966	0.0679574	0.158542				0.360236
	0.234937	0.400283	4.70363	6.18943				-2.0999
	1.13699	0.96602	7.87686	2.31049				-2.81574
	-3.63446	3.3171	6.25583	2.63278				-0.0170032
	2.2921	1.19396	7.76928	2.84668				-3.97979
	1.60883	0.14447	9.1288	1.23482				1.14684
	1.85358	-0.182889	7.40132	-1.76322				0.83585
	2.72653	0.00827762	5.41843	0.661517				-0.428693
	1.03749	-2.22492	6.39208	1.68288				-1.27816
	-2.2988	-2.41307	6.75199	0.860282				-1.88639
	-0.210363	-3.17282	6.52119	-1.28059				-3.50326
	-0.0126578	-1.40499	6.43324	0.629888				-2.14075
	1.61391	-1.68492	6.47595	1.55614				0.621299
	0.295449	-1.91544	4.90929	1.086				-2.6324
	0.916609	0.625405	7.09116	1.17471				-1.26212
	-0.954764	-0.335764	5.35559	-1.61096				0.601933
	1.67206	0.0416332	5.32626	3.29236				-1.66465
	-0.566332	3.5107	6.2038	2.21331				7.28795
	0.561341	3.46054	7.10948	3.36569				6.57333
	-0.527636	4.05434	4.51259	1.96804				6.61018
	2.33249	1.48972	4.48572	0.259539				1.57388
	-0.269129	1.85267	3.43007	1.80778				0.288326
	1.5632	2.72921	5.56513	1.71862				0.474436
	-0.93099	2.98485	6.54626	1.30431				-1.62947
	2.05364	2.85771	4.77016	0.942862				-2.00937
	1.78814	-0.0710321	5.20239	0.523202				-5.52419
	1.9487	0.0906458	6.33567	2.34006				-0.621346
	1.00051	-0.412263	6.79745	0.481186				0.154359
	1.98168	0.494973	6.48558	0.632956				-0.163927
	1.67349	-0.150554	6.08273	2.30401				0.490764
	1.46605	-0.895801	3.54309	1.10368
	0.89538	-1.26264	4.0372	0.705852
	1.65466	0.771918	4.35836	-2.23384
	1.66333	-1.40862	6.39399	0.945977
	0.845142	0.331027	6.69741	1.45232
	1.52301	-0.574125	4.7755	0.296346
	0.147908	-1.06488	5.15505	1.86619
	-0.815389	-2.50133	4.36707	-1.51322
	-2.983	0.966314	5.83927	0.625065
	0.0325242	3.63436	3.92963	0.0751323
	0.442328	2.423	3.48692	2.14978
	0.864635	2.0116	4.81021	1.28328
	-0.573248	2.13819	3.85779	3.55463
	-2.77779	3.01458	4.08757	1.6183
	-1.63016	3.07102	3.55114	1.75213
	1.09505	3.37804	3.52277	1.7032
	-1.84279	0.52289	3.30418	0.457453
	-0.802814	2.82175	4.50626	1.54311
	-0.0979384	4.23797	0.49164	1.98521
	-2.35796	3.29878	-3.84313	0.146903
	-3.25228	2.3883	-3.36603	1.19921
	-0.941172	2.60707	-0.00864339	1.6094
	-1.2896	3.57828	-1.17957	4.14137
	0.0961763	3.63177	1.75761	3.78121
	-0.0550431	3.99191	0.993402	2.20328
	-1.99662	2.23592	2.39302	0.668561
	-2.48854	3.53313	2.49428	2.11982
	0.586948	4.53042	2.59046	2.53674
	0.789552	4.02594	2.29566	1.61673
	-0.384955	4.54965	1.66904	3.53783
	0.580115	4.69416	-1.61938	1.898
	-0.239405	6.57786	0.840526	1.88447
	-0.712044	2.84695	-3.77438	3.33081
	-2.19948	5.0236	0.425137	3.26753
	-0.157573	1.85099	-3.49378	1.46265
	0.138386	2.87628	1.59974	2.71617
	0.67465	3.56587	-0.304962	3.16031
	0.171689	3.82212	-0.434555	2.34211
	0.753763	0.236788	0.983352	2.59829
	0.149082	2.3236	-1.61072	4.56306
	0.419467	2.78918	-0.346346	7.10335
	-0.477384	6.43438	0.825942	5.2985
	-0.580496	6.39347	0.957304	4.5603
	0.10748	6.04386	-2.40949	9.48499
	0.589486	5.8565	-1.11881	5.87955
	0.590425	5.77907	1.52214	4.91286
	0.161408	9.05214	0.847133	6.19127
	-1.01274	-2.70066	-0.6237	5.5033
	-3.53153	-0.193601	0.349735	8.41511
	1.29409	0.0389723	-1.48358	4.47776
	-0.331	-0.819547	5.37965	5.75334
	0.478445	-0.784109	5.38059	5.2984
	-2.93332	-2.47978	5.92338	6.36503
	-1.43962	0.101665	5.63598	6.29971
	-1.95313	-1.2375	7.58773	7.31654
	0.280651	-1.25172	4.09126	9.83422
	-0.486854	-1.14611	4.8102	7.84403
	-2.47571	-4.37584	4.46746	7.09317
	1.23608	-0.0436441	4.22149	8.00467
	2.33514	1.21425	4.71042	4.80524
	2.4545	1.17474	8.55468	8.72122
	0.00507795	0.844873	7.03191	5.79531
	0.65856	0.204852	6.73652	6.17656
	-0.825194	0.272424	6.94968	6.74068
	-0.370637	1.10518	6.93765	5.20801
	1.73768	-0.228867	7.185	3.78559
	1.29563	-0.0111805	7.07456	6.63545
	0.40844	-1.3174	3.79512	5.82284
	0.608503	12.8116	6.42863	5.97218
	1.24679	2.39914	6.84859	6.98146
	0.459794	0.373768	5.20358	8.14241
	7.09878	-2.16755	3.44602	6.4216
	5.36649	1.16694	4.33074	6.01996
	3.40589	-0.034976	6.65516	7.0677
	7.82546	-1.62948	6.78941	6.42635
	5.23338	-0.161405	2.79777	5.22322
	8.27821	-1.71157	7.22139	6.13002
	5.60249	0.402348	5.39992	7.75865
	5.08511	-1.90084	-0.797397	5.98556
	7.98227	-0.784215	-1.13814	7.80683
	3.36929	1.13186	-0.16849	5.53038
	9.41834	-1.10218	-1.73007	10.4254
	5.16669	-0.22813	-4.44795	8.02126
	6.10011	1.13212	-1.36985	6.01085
	4.75872	1.31562	0.723354	6.23392
	5.70718	1.4217	0.217347	6.61995
	3.51268	-2.60073	1.0683	5.65259
	6.14396	-2.56977	0.453431	5.56136
	5.74354	0.754964	0.494556	7.87743
	5.22227	0.697418	-1.00542	6.76909
	6.68362	1.50877	-0.280188	8.93843
	5.08107	0.694088	0.227163	8.64294
	6.55943	-0.614676	-0.279554	5.27188
	4.6466	-0.020948	1.18314	6.36118
	0.0592444	2.83649	-4.34689	7.08053
		-0.851233	1.52279	5.86509
		0.367174	-1.99543	6.28857
		-0.736421	-0.225546	6.39016
		-0.250652	-0.902396	6.32719
		-0.468569	-1.9086	13.6323
		0.287262	0.964608	8.67151
		0.558217	-2.91359	10.6401
		-2.01726	-1.0613	6.3326
		1.07287	-0.49788	6.85439
		0.415887	-1.32934	5.61861
		0.613413	2.0713	7.33662
		-0.663945	0.200534	9.55486
		1.37549	0.455226	8.42653
		-2.15688	1.63263	5.4967
		-0.320438	-1.7701	6.25427
		0.467838	0.784267	5.85367
		2.62651	1.80395	6.25761
		0.0915956	0.388009	6.16164
		-0.129469	-1.92778	10.1826
		-0.693148	-0.322262	5.34723
		0.452121	2.07813	5.26153
		-4.18707	1.2426	7.51008
		0.0710917	-0.211239	7.90516
		-1.03106	0.0744351	3.97693
		-3.42397	0.783067	12.7044
		-0.899324	0.380551	4.90987
		-1.42183	-0.725582	7.80487
		-0.268348	-1.10869	6.57659
		-1.31352	0.891808	7.25344
		0.339803	-4.7325	3.28511
		-1.1134	-0.12512	7.94499
		-0.277254	0.835327	8.72611
		-1.83733	3.06942	6.0282
		-0.276926	-0.552938	5.11566
		-0.919584	0.304404	4.07704
		1.01845	-0.301535	6.74591
		1.5828	-0.0484067	6.42359
		-1.56579	-0.386519	6.46244
		-0.698367	2.60217	7.81734
		2.81911	-0.617383	4.56661
		0.716578	0.795883	6.69599
		0.0485117	-1.91511	5.41907
		-0.841911	1.68953	3.95425
		-0.370538	-0.511309	9.52099
		1.3253	0.349472	9.84184
		1.5227	7.00422	6.4664
		-1.12877	8.78074	7.84374
		-0.973354	9.17994	6.93173
		0.62215	5.96467	9.26087
		-0.207214	5.64037	9.82687
		1.75676	6.36194	6.25822
		0.274326	10.0265	7.49904
		0.620174	6.12818	8.47496
		-0.41555	5.34619	7.04434
		-0.544024	5.52793	5.00697
		1.28755	4.04396	11.9498
		0.844186	5.63604	7.29195
		-0.256778	4.69642	7.45335
		-0.235457	3.7884	5.54557
		1.22404	2.98095	6.99764
		-0.256911	4.66687	5.55558
		0.301372	6.20932	8.21161
		1.54439	4.73407	6.30565
		-3.567	5.50082	5.90086
		0.348034	4.53053	4.87607
		-2.03846	2.68944	6.10092
		-1.8135	7.51463	6.99755
		-2.07581	4.25565	7.17578
		0.907284	3.15937	9.44663
		-1.51983	4.00059	1.77607
		-0.673257	4.7301	2.91375
		0.461851	6.56765	2.70205
		1.51126	4.37761	2.19878
		0.675658	4.08154	1.66578
		0.790997	3.84327	2.12786
		-0.0669321	7.9599	1.40708
		-0.271425	12.0667	0.955647
		-0.80814	6.3964	1.81715
		-1.29219	5.32239	0.843165
		-2.64345	3.95448	2.5924
		-1.93954	6.5301	3.18037
		-0.492093	4.20464	0.814151
		-1.46832	6.17606	-3.65762
		1.05223	8.36686	-0.0551581
		0.803782	4.03219	-0.788281
		-0.374007	5.65753	0.933569
		-0.310074	4.93892	0.522598
		-1.04056	4.11148	-1.96669
		0.334133	6.40735	-0.87458
		0.490645	5.74689	0.611742
		0.734842	4.39914	1.49169
		-0.830426	7.10296	-2.10836
		0.189181	5.71211	-2.26286
		1.23514	5.05849	-1.16292
		-0.0157183	3.93661	-1.06487
		0.543987	7.15237	-1.00304
		-2.52106	6.62266	-2.58698
		-1.07623	7.74555	0.0298865
		-1.66882	5.56358	0.268762
		3.31372	6.13719	-3.23484
		4.93434	-0.700245	-0.666146
		1.8232	3.01125	-0.119734
		2.32303	2.59953	1.65695
		9.10363	0.657329	1.14949
		6.01887	-0.740039	1.05511
		4.2362	0.746411	-1.77762
		6.37276	-1.71204	0.421284
		5.28532	1.87748	-4.01324
		0.601629	1.60729	0.592049
		-2.07257	-3.78962	-1.20756
		-1.78739	0.340901	-1.27929
		-1.31656	2.09504	0.228566
		-0.168078	0.0204956	-0.311922
		-0.39279	-1.62446	0.118673
		1.28574	0.332404	3.04868
		3.96667	0.317339	-4.37789
		3.96168	1.35672	0.0137801
		4.97895	1.95904	2.63847
		6.63253	1.66655	-2.21213
		6.57337	1.9092	0.847974
		4.94213	1.06543	-1.12241
		4.96496	0.812837	0.293444
		6.17548	-0.906283	-2.4965
		3.71345	0.79775	0.194599
		-0.426061	1.27397	-0.942806
		-0.0593657	-0.249085	-0.0237383
		-0.936384	0.532754	-2.46268
		-2.14755	-0.720208	-0.193233
		-2.61406	0.665886	0.635837
		-0.0337333	-1.257	1.55962
		-1.50584	1.14071	1.12281
		-1.84288	-1.49498	-1.96885
		1.53302	0.651165	4.05254
		-0.975254	-0.976076	-4.4061
		4.02394	0.693485	-2.86881
		3.85056	0.726646	0.204771
		4.16504	-0.767322	-0.62801
		3.47499	0.390519	0.482439
		4.77677	0.465334	-0.637355
		6.12309	-1.02276	-0.176583
		4.64576	1.85331	-0.906446
		3.88082	0.289244	0.92676
		-1.00139	0.459963	0.600089
		-2.4686	1.33303	1.76127
		-1.00311	2.17313	0.735732
		-1.40729	-5.97027	0.958758
		-0.891836	0.101048	-0.689588
		1.0482	-0.752514	0.181357
		1.53928	-1.18349	0.651161
		-2.88075	0.782487	-1.27505
		-1.0136	-1.06665	1.51522
		-0.0532056	0.215428	2.27961
		1.09734	0.892687	1.98298
		-0.89479	1.46383	0.667024
		0.546488	0.293532	1.93565
		0.961847	2.15847	1.36183
		-0.444052	1.37356	1.76516
		-2.75057	0.255811	3.48131
		0.150569	1.49711	4.49331
		-4.51433	0.453217	2.0088
		-3.20341	-2.62594	0.740546
		-0.665112	0.42947	0.347637
		-0.155403	0.0641332	-2.37535
		-2.43222	-1.99831	0.696566
		-0.869082	-1.37899	1.27928
		-0.613726	1.29752	0.784624
		-1.82833	1.18904	2.83431
		1.59195	-0.82042	0.889624
		0.175153	-0.11237	1.86256
		0.353904	0.537514	1.9961
		-1.36445	0.317436	1.2244
		-0.74869	0.393078	1.01995
		-0.507486	-0.559415	-1.9461
		-1.47643	-2.88734	2.06285
		-1.53015	0.769875	1.21898
		-0.787371	-2.48366	1.4426
		1.74996	1.5689	1.96651
		1.35701	-1.55387	0.716483
		1.12532	0.69809	-1.51436
		-2.14795	-0.228354	-1.98933
		-1.25107	0.753372	0.867097
		-0.737994	0.246874	0.577545
		-1.93795	-4.63006	1.00772
		0.546156	-0.131585	1.04007
		1.39278	-0.25442	0.423755
		-2.02271	1.29507	1.84674
		0.470736	0.523762	1.87267
		2.52102	-0.840887	1.49456
		1.35444	-0.355765	1.77848
		-0.829688	-2.97601	2.37445
		-1.06447	0.965235	-5.25009
		0.315602	1.27426	-2.15451
		0.23145	0.729605	-2.21429
		-0.403521	-1.58132	0.330633
		-1.0026	0.401147	-1.18428
		0.787108	2.48977	0.152466
		0.903245	0.0482049	0.661234
		1.95144	1.63971	-1.82409
		-0.277335	0.0231189	1.31351
		1.79105	-1.44697	-0.738012
		-2.17682	1.56677	-0.153877
		-3.47535	0.418808	0.361257
		0.952743	-0.825302	0.520076
		-0.74002	-0.226015	0.955498
		0.725185	1.7681	0.175818
		-0.458336	2.81888	1.39007
		0.183286	2.22178	-0.529605
		0.714235	2.99648	-1.73778
		0.702192	1.01368	1.20744
		-0.519614	0.569369	1.31385
		-0.443601	-0.0852409	1.5458
		-0.0156679	1.15717	0.328191
		-0.657896	2.07416	-1.27028
		0.77699	0.019542	1.39778
		-1.2702	1.49251	-2.46594
		0.150045	0.412834	1.09219
		0.448079	-0.324528	0.224628
		-0.456288	0.147043	0.33676
		-0.641885	-0.0708738	-0.268597
		-1.41762	1.56422	0.486925
		0.657574	0.665301	-1.77071
		0.0494249	0.0782186	-2.6486
		-1.25428	2.80692	0.224671
		0.306487	-1.16567	-0.435854
		-2.60409	-2.29903	-4.09084
		-1.60998	1.42448	-0.585796
		-1.53861	-1.26514	0.832449
		0.248716	-0.497983	-2.43753
		0.984464	1.2658	-0.0177599
		3.05126	1.3352	-1.17145
		3.30234	-1.37701	0.241059
		2.09782	-3.63824	0.723009
		3.17474	0.303234	0.271843
		2.45721	-0.756302	-1.69175
		-1.48211	1.07406	-0.505693
		1.22577	1.77233	-3.87338
		0.246264	2.61188	2.20228
		-3.14392	2.74136	-2.69975
		-1.97015	-0.597572	1.41369
		0.801706	2.11396	1.19933
		0.929319	-1.84237	-0.479974
		0.566657	1.28146	-0.583736
		-1.98377	2.14896	0.683601
		0.163469	-1.69714	0.757009
		-0.120105	0.764521	1.32882
		0.2141	-0.321783	0.696904
		0.506034	0.33479	-0.267863
		1.74941	-1.38439	-2.14037
		0.312225	-0.655128	1.39345
		0.705629	-1.11332	-1.46672
		-4.18227	0.408008	-3.42401
		-1.09085	0.251706	2.15546
		-0.467121	-0.685832	-0.788011
		0.28145	0.441729	1.7841
		-2.13452	1.55461	1.04585
		-0.642351	0.458777	-0.432306
		0.324584	-0.591116	-0.186496
		1.17175	-0.928878	-0.945259
		0.456516	-1.00306	0.767623
		-4.75414	0.361165	-1.08518
		1.1506	-0.187464	-1.55922
		2.30666	-2.70503	0.820391
		0.372133	-1.31492	-0.205568
		-2.6139	0.114984	3.13919
		-0.587808	-1.82917	1.40311
		1.10675	1.45101	1.48453
		0.697208	0.420224	2.38149
		1.07159	-0.0926299	2.65393
		-2.23195	-0.190487	0.342556
		-0.123666	0.879906	3.22539
		0.206031	0.166576	2.97286
		2.00232	0.513279	1.49536
		1.421	-0.389735	3.19857
		0.170773	0.819954	4.31742
		0.0750083	-1.14076	3.24856
		2.09448	-0.0431577	3.55665
		1.44886	-0.51661	1.29484
		1.43209	1.17294	2.97712
		-0.342757	1.59068	1.06142
		-0.304755	-3.30001	2.82368
		-2.41194	0.661264	4.86665
		1.37866	-0.602827	3.15518
		0.320361	-0.378972	3.52647
		1.4119	0.58369	3.53206
		1.98194	3.24176	3.94786
		0.693567	5.12369	1.97007
		1.62712	2.19777	4.37371
		2.33092	-0.0224282	4.8145
		1.96885	-2.16309	1.47832
		1.37028	-0.887015	4.72773
		-0.621862	0.832119	4.99271
		1.74012	1.20993	6.07403
		0.105626	2.27976	3.67875
		0.912206	1.69642	5.52856
		1.4678	-0.960296	3.83687
		0.867881	0.298262	2.30673
		1.21299	0.52131	2.00959
		1.90344	1.22005	1.03081
		0.388401	1.53093	3.82017
		0.256289	2.72553	4.83827
		0.862528	0.786263	3.59056
		-0.27536	0.332784	2.88698
		0.374796	-1.30524	3.44865
		-2.29354	2.01297	1.89278
		-1.15592	1.93941	4.3218
		1.17625	-1.10284	7.43921
		0.806162	-1.187	5.44622
		0.324454	-0.796419	3.37536
		0.873939	-1.05553	6.84719
		-0.160232	-0.242278	1.56343
		1.73367	-1.41029	-0.765903
		-0.494528	-1.87762	1.70887
		2.14192	0.776309	0.998114
		1.05577	0.199977	-2.04941
		0.740883	-3.76951	2.9806
		0.98673	0.224467	1.30354
		-0.615589	-0.990923	-0.469979
		1.58876	0.0649269	1.73346
		0.954711	-0.967913	0.52462
		3.04874	-2.43725	0.774557
		1.78673	-0.129342	0.393044
		0.934156	-0.60307	0.468449
		0.780405	-0.276421	1.86599
		-0.654751	0.484815	-2.10559
		0.667258	0.14422	1.22419
		0.158142	0.0374687	-1.31437
		-0.837021	1.61233	0.648496
		2.17681	-0.437903	1.63102
		0.508319	0.0942143	0.897422
		-0.773365	1.50882	1.12524
		-0.801184	0.565184	-0.54456
		-1.73338	1.03687	-0.228904
		1.31126	0.415259	1.07748
		-1.85101	1.28397	0.379986
		-1.61972	-0.556091	-0.593442
		0.187987	0.491997	1.79441
		-2.08282	-0.346561	-3.26588
		0.378342	-0.223072	-1.98469
		-3.23623	0.462817	-2.32229
		-0.464683	0.446154	0.261825
		-2.7353	1.56814	1.21475
		1.43857	0.0375415	-0.172575
		1.06615	-2.1111	-0.000302669
		-0.326694	-0.613491	-5.27292
		1.03755	-0.189185	0.0696147
		1.22351	0.879547	-1.38482
		0.179703	-2.43022	-0.698283
		1.7428	-0.514555	-1.3275
		1.40026	1.93456	0.337118
		1.3637	0.131208	-1.97143
		-2.18138	0.686276	-4.57007
		-1.84667	1.37591	-0.544968
		1.07744	-0.024591	-2.85623
		1.61603	0.511462	-0.511649
		1.88902	-0.93744	0.187605
		0.535617	-0.18313	0.450696
		-0.490542	0.963539	-1.23389
		2.55531	0.926852	-0.236376
		0.884178	0.396598	1.00844
		2.1072	0.950746	0.411279
		1.54107	1.81418	-1.11694
		-0.204941	-3.2041	-1.34127
		0.362907	1.64901	-0.401872
		1.87505	0.83672	1.44965
		0.381212	1.04956	-0.49345
		3.50544	0.87615	2.02073
		1.43624	0.207059	2.56504
		1.85512	0.877065	2.33903
		1.94245	-0.333988	2.1509
		1.25254	-0.16205	0.0404463
		0.45787	-1.72066	-0.0225349
		2.14409	-1.68665	1.0681
		1.84321	-2.06451	-0.390727
		0.862644	0.465484	-0.971379
		1.04538	0.32041	0.0101019
		2.02458	2.30733	-3.05831
		-0.235668	-0.219841	0.397082
		1.01025	-0.226905	-0.0441656
		-2.43114	1.85577	2.394
		1.06418	3.01547	0.444079
		0.846733	3.5523	0.472139
		0.892005	2.08332	0.402721
		3.04026	2.56144	1.23651
		1.22655	2.16133	-0.817853
		1.4029	4.66689	-0.266235
		1.14113	4.11933	-1.35069
		1.25175	4.68364	-1.06558
		2.08032	3.48149	-0.688854
		0.63942	4.42863	-1.35178
		1.1694	5.08319	0.547218
		0.0378531	4.00128	1.98633
		1.65693	1.74594	2.40877
		1.8621	3.37185	1.44049
		-0.0963558	2.02002	-0.642193
		0.931602	2.88242	1.34158
		1.41645	2.76036	1.65522
		0.596269	3.1186	0.720914
		-2.67137	-1.28013	-1.39058
		1.38324	1.11957	-1.87992
		1.86509	2.82726	-0.480433
		0.822984	3.933	-0.735732
		3.16889	2.35795	0.807472
		1.42409	0.36416	0.88437
		2.2272	1.67032	-0.285088
		3.13195	1.31491	2.4488
		0.321789	0.161286	-3.49627
		2.28985	-0.716362	1.32458
		0.698823	-0.409117	1.82964
		-2.90217	-2.40268	0.760034
		3.12605	-2.13056	-0.9448
		0.503929	-0.601891	-0.122538
		1.58695	0.318542	0.548874
		2.06665	1.01965	0.744099
		0.605271	1.81562	0.549404
		-1.04951	1.16865	-1.11124
		-1.04122	0.0966461	0.519316
		-5.46484	-1.87368	1.18632
		0.398732	0.471121	0.13428
		1.40114	-0.044649	0.256331
		-0.257969	0.235455	0.111956
		-1.00973	1.54795	0.239276
		-2.04203	0.986312	0.545515
		1.52034	-0.210413	1.7266
		0.561539	-0.359748	0.796175
		1.10175	0.82723	0.0683829
		2.60387	0.892144	1.03719
		-0.634327	-0.301213	0.257967
		0.668131	0.194939	1.90836
		0.998357	-0.571871	-0.996604
		2.75925	-1.009	-0.866688
		0.477698	1.17799	0.419029
		2.39581	0.649743	-0.984356
		-2.37855	0.770845	0.504265
		0.911834	1.25583	0.334609
		-0.929059	-0.741805	0.989917
		1.79296	-0.27665	-0.536658
		1.88891	-0.808162	-4.77818
		1.33816	1.3905	0.036681
		2.1829	0.633996	-0.746821
		1.2976	0.720107	0.384947
		0.848838	1.15574	0.507454
		-0.517087	0.787117	0.0110893
		2.52875	2.74607	-0.728881
		0.0529134	2.34763	-0.857348
		1.40341	2.16378	-0.377977
		0.604238	1.46042	-1.81297
		1.418	1.92705	0.664157
		0.739087	1.37942	-0.609523
		2.06646	-1.33266	-1.05819
		-0.149753	-0.234751	0.729989
		1.45358	2.69224	-0.460951
		0.696831	2.31616	-2.26296
		2.77685	2.92432	-1.79024
		0.69883	0.660924	-0.994671
		1.00944	0.451049	-0.987009
		-0.479748	-1.85137	-1.75276
		2.01833	0.265776	-3.25883
		1.94602	1.85931	-0.170229
		-0.1895	1.76314	0.506913
		0.565675	0.519058	-0.243792
		2.405	1.81591	0.625213
		-0.043153	1.17052	0.896565
		0.899207	0.938501	1.55161
		0.1	-1.38444	0.908892
		-0.919358	0.130111	0.938254
		1.5047	-4.58239	0.245676
		0.31091	-2.39896	1.19971
		-0.111325	-2.35307	1.02893
		3.01884	-1.72762	0.615449
		3.56863	0.795264	0.00538604
		2.24692	-0.817357	-1.0857
		0.617021	-2.93112	0.0207759
		2.07541	-2.05346	-2.23174
		2.06512	0.599813	-0.433831
		3.10023	-0.828304	1.2498
		-1.97444	-1.59757	0.656441
		0.064042	-1.68359	-1.94841
		1.95298	0.827298	0.345157
		1.9851	-1.02707	-0.496539
		1.34612	0.891978	-1.00852
		-0.767997	0.616955	-1.89843
		-0.604233	0.515452	-0.0518061
		-2.08868	1.44162	-0.404127
		-1.2632	1.20237	-1.43954
		-3.50732	-0.71356	0.692724
		0.606129	-2.44033	-1.51897
		-0.0173751	-0.290116	-3.31291
		0.332528	1.25288	-5.26751
		-2.07882	-0.530902	-2.14327
		-1.55697	0.313743	-1.22665
		1.02348	3.1835	-1.08693
		0.782069	-4.10828	0.363985
		-1.39059	-0.458633	0.908085
		2.27955	0.474824	-1.28386
		-3.20815	1.02215	-0.640757
		-2.72871	1.81887	2.08616
		1.47937	0.159604	-0.139048
		-0.50347	0.175863	-0.413455
		0.729269	1.70845	1.1186
		2.46419	1.23128	-1.33146
		-0.347176	2.78978	1.54698
		-3.47348	3.32101	1.64502
		1.009	1.59494	1.19158
		-0.558043	-1.21047	1.32317
		1.02182	1.46394	1.7666
		0.127457	1.55625	1.38251
		0.514589	1.75509	2.56936
		-0.300765	-0.178966	0.526424
		-3.45819	1.58309	0.51911
		-0.188528	0.757544	1.26531
		-0.0117986	1.04346	1.39937
		0.386705	0.58755	-0.310075
		-0.51882	2.13498	0.833695
		-3.15462	-0.747467	-0.856232
		0.580551	0.595577	0.851494
		1.31015	-0.775578	2.00611
		-0.861109	-0.605676	1.48555
		-0.171784	-0.247348	0.423857
		-2.71009	1.32915	0.538599
		-3.88579	-0.208024	1.43603
		1.36675	-0.0523185	0.971399
		0.826179	-1.20006	1.80659
		0.366824	1.03838	1.15515
		-0.168919	1.58299	0.352722
		1.00163	1.31132	-2.57924
		-1.4439	-0.152113	1.64043
		0.500013	-0.384611	0.983025
		-0.462877	0.843768	-2.2321
		-2.22405	-1.58206	-4.46798
		-1.55145	1.28289	2.93458
		-3.06513	1.19609	0.275139
		-0.254809	0.797695	0.0863723
		0.573869	1.27219	-0.0576046
		-1.33634	-0.052059	1.19683
		-2.99475	-3.92015	0.534462
		0.981736	0.705667	-4.17806
		0.926358	0.101932	-1.81597
		1.4931	0.147846	0.0397178
		-0.202884	0.910371	1.31616
		0.773006	-0.802269	-1.91206
		0.816805	0.307771	0.845185
		-1.20126	1.61016	-0.609962
		-0.059388	-0.624494	-0.0291431
		1.05302	-1.90128	-0.650427
		-0.451738	0.178931	-0.671647
		-1.06794	1.05816	1.76016
		-1.57298	-0.337436	1.84778
		0.625885	1.62645	0.699637
		-1.79222	-2.10691	1.67651
		-1.6186	0.977435	2.5331
		-0.180643	-0.297946	0.176478
		-0.444631	2.16593	0.205481
		-0.090343	1.0245	1.42015
		-0.38265	-1.89716	0.762587
		-1.79049	0.24897	0.115912
		1.41558	0.518243	-0.767536
		0.572371	-0.952843	-1.47978
		1.61767	2.43569	1.48107
		-1.17163	-0.0907859	-0.730734
		0.663207	0.0962786	1.0761
		-1.73191	1.42413	-1.66424
		-0.260264	3.08422	-7.00561
		-0.565217	1.30821	0.146409
		1.99293	-0.202792	-0.0529833
		-3.28147	-1.46777	-1.12418
		-0.096403	-0.486105	2.06613
		0.862029	-1.70806	1.05681
		-1.11354	1.014	1.30451
		1.46058	-0.859649	-1.57236
		1.13295	0.941658	0.0558723
		-1.79928	0.101806	-2.41747
		-0.830237	1.02909	0.907385
		0.0526491	0.935381	2.00079
		-2.25547	0.0779963	0.503489
		0.56245	0.100197	-3.01832
		0.384238	0.475523	0.31049
		0.674006	0.279425	1.36192
		-2.86844	1.0887	0.615279
		-0.281444	1.25774	-0.854461
		0.513323	-0.432475	0.34118
		1.30457	1.78872	2.45005
		-4.17624	5.26591	-0.0740272
		1.51364	4.2348	0.569921
		-1.52786	4.28008	-0.376163
		0.961378	4.05169	-0.0862977
		1.48132	4.05867	0.283465
		0.314622	5.55145	-0.111403
		0.344981	3.56604	-2.03721
		1.99844	2.06591	-2.03082
		-0.716212	2.94031	0.883603
		0.648212	3.41649	1.1847
		0.68373	4.52954	-0.958445
		-2.94595	3.15235	-0.649516
		-1.8795	4.14851	-2.01737
		0.264138	2.83328	-2.56641
		-0.771306	4.97231	1.86168
		-0.628035	4.6461	0.626289
		0.414824	5.59295	-0.77179
		-3.03095	3.68756	2.34967
		0.755491	3.8996	0.280192
		1.87325	5.80584	-2.8396
		0.497405	6.10924	-3.48871
		-0.819345	3.28881	1.7956
		-1.23489	4.61036	1.13831
		-1.87143	4.26685	0.0816664
		2.98103	5.34865	-0.680474
		-3.70719	6.89247	1.21125
		0.568012	4.70459	1.40169
		-2.55023	4.45957	2.51155
		-0.896714	5.47017	-0.74076
		-1.178	4.61628	2.98457
		-0.337664	4.86696	-1.40228
		-0.750523	7.05465	0.33323
[truncated: 1,583 more rows]

## Sheet: Figure 4a
Figure 4a	50 fps		10 fps		1 fps
	time (s)	force (pN)	time (s)	force (pN)	time (s)	force (pN)
	0.02	6.3112	0.2	-1.58459	0.5	3.02496
	0.04	7.54829	0.3	-1.8168	1.5	2.72653
	0.06	6.17442	0.4	0.762438	2.5	2.10341
	0.08	4.6902	0.5	-0.227057	3.5	0.832918
	0.1	4.95216	0.6	-2.36527	4.5	5.24985
	0.12	5.34205	0.7	-0.291691	5.5	2.6336
	0.14	9.23217	0.8	0.0285776	6.5	0.984279
	0.16	6.05276	0.9	-1.79393	7.5	-0.154722
	0.18	8.76893	1	-1.94167	9.5	1.06101
	0.2	4.8334	1.2	0.0507044	10.5	-2.24946
	0.22	8.94012	1.3	-1.34949	11.5	1.18467
	0.24	7.00563	1.4	2.12324	12.5	6.1161
	0.26	7.358	1.5	0.814786	13.5	8.19328
	0.28	6.94076	1.6	0.308435	15.5	-0.287419
	0.3	6.87951	1.7	-2.04371	16.5	-0.951538
	0.32	8.58793	1.8	0.400769	17.5	0.0456118
	0.34	6.81972	1.9	1.25885	18.5	1.66793
	0.36	5.39521	2	0.541585	19.5	-0.954985
	0.38	8.01431	2.1	0.343362	20.5	0.876992
	0.4	5.6683	2.2	0.49185	22.5	0.20352
	0.42	7.56786	2.3	1.22641	24.5	-1.1141
	0.44	7.20328	2.4	1.54499	25.5	6.0896
	0.46	5.97246	2.6	1.71095	26.5	9.7333
	0.48	8.72828	2.7	-0.151949	27.5	4.72808
	0.5	5.39442	2.8	2.40412	28.5	9.18712
	0.52	6.32523	2.9	0.677355	29.5	4.20964
	0.54	5.02402	3	0.91245	31	6.19415
	0.56	7.18356	3.1	2.40039	32	6.35277
	0.58	5.16355	3.2	-1.06898	33	5.48958
	0.6	7.81881	3.3	3.96587	34	5.2684
	0.62	7.11065	3.4	2.11732	35	4.93359
	0.64	5.19743	3.5	3.84228	36	-0.596781
	0.66	6.49345	3.6	4.34205	37	6.01349
	0.68	5.53149	3.7	2.92157	38	0.777965
	0.7	4.3807	3.8	3.30265	39	-1.91711
	0.72	8.03611	3.9	3.27826	40	2.11772
	0.74	9.02843	4	2.78833	41	0.624884
	0.76	8.16145	4.1	2.47854	42	3.2134
	0.78	5.84263	4.2	2.89083	43	5.36853
	0.8	16.1839	4.3	3.0447	45	-1.27641
	0.82	12.1023	4.4	1.47812	46	6.25804
	0.84	10.4867	4.5	3.49772	47	0.542249
	0.86	8.08481	4.6	3.87648	48	1.36738
	0.88	6.22898	4.7	3.15364	49	-0.292666
	0.9	7.49195	4.8	3.24369	50	-0.599971
	0.92	7.00758	4.9	3.90992	52	-0.878196
	0.94	6.15115	5	4.20963	53	0.785597
	0.96	6.31149	5.1	3.82788	54	-1.19948
	1	5.6033	5.2	5.93292	55	-1.30902
	1.02	8.11569	5.3	10.614	56	2.47752
	1.04	9.75411	5.4	4.94727	57	-1.15468
	1.06	6.33688	5.5	4.62917	58	-2.25162
	1.08	5.03622	5.6	3.57442	59	1.65646
	1.1	9.46867	5.7	4.40549	60	1.31565
	1.12	6.94757	5.8	4.43204	61.5	-0.596554
	1.14	5.24948	5.9	3.50581	62.5	5.89893
	1.16	13.7512	6.1	-1.02541	63.5	0.616002
	1.18	5.24541	6.2	1.33574	64.5	-2.60155
	1.2	9.63409	6.3	0.69303	65.5	4.9943
	1.22	8.93464	6.4	-0.996732	66.5	4.79862
	1.24	6.74699	6.5	0.767203	67.5	4.43982
	1.26	9.76032	6.6	0.598139	68.5	1.53551
	1.28	7.112	6.7	1.72978	70.5	2.16761
	1.3	7.23707	6.8	1.02809	71.5	-1.11173
	1.32	7.01325	6.9	2.27866	72.5	-1.13958
	1.34	8.0826	7	0.227034	73.5	1.49228
	1.36	6.14381	7.1	0.556501
	1.4	13.3851	7.2	-2.7849
	1.42	6.34274	7.3	1.05195
	1.44	6.79384	7.4	0.248769
	1.46	8.25393	7.5	-0.59997
	1.48	8.11406	7.6	-2.72319
	1.5	7.33678	7.7	-0.936126
	1.52	7.00737	7.8	-2.82727
			7.9	-2.61049
			8	-0.342825
			8.1	1.12181
			8.2	-0.763958
			8.3	1.49756
			8.4	-0.327434
			8.6	-0.106005
			8.7	0.184871
			8.8	1.52894
			8.9	-1.64265
			9	-1.23834
			9.1	-0.370621
			9.2	-1.37607
			9.3	0.769457
			9.4	-2.52583
			9.5	0.255736
			9.6	-0.0876363
			9.7	-1.96909
			9.8	-0.276473
			9.9	0.226888
			10	0.273703
			10.1	1.09576
			10.2	0.704345
			10.3	-0.422649
			10.4	0.443315
			10.5	0.558305
			10.6	-0.589291
			10.7	1.8935
			10.8	0.425168
			10.9	-0.353704
			11.1	-0.22616
			11.2	-0.6888
			11.3	-1.45677
			11.5	0.734219
			11.6	-1.8121
			11.7	0.921557

## Sheet: Figure 4b
Figure 4b	1 FPS			10 FPS			50 FPS
	frame	force (pN)	particle	frame	force (pN)	particle	frame	force (pN)	particle
	0	0.773594	0	1	0.649009	0	1	2.12089	0
	2	-1.30885	0	2	-3.12119	0	2	2.03711	0
	3		0	3	0.288688	0	3	3.5699	0
	4		0	4	0.0760665	0	4	3.59408	0
	5	-4.43751	0	5	0.742647	0	7	3.58365	0
	6	-0.330561	0	6	0.977041	0	8	2.75951	0
	7	0.602096	0	7	-1.51173	0	9	2.34495	0
	10		0	8	-0.50851	0	10	2.98372	0
	11	-0.327603	0	9	0.480958	0	11	3.23632	0
	12	-0.630819	0	10	1.30303	0	12	2.08023	0
	14	1.14388	0	11	2.47435	0	13	3.25248	0
	15	1.39799	0	12	2.07999	0	14	1.62228	0
	17	-1.61703	0	13	1.05476	0	15	2.20327	0
	18	-0.749886	0	14	1.57913	0	16	1.46602	0
	19	-1.91601	0	15	1.81792	0	17	3.11654	0
	20		0	16	-1.1609	0	18	1.96989	0
	21	0.717721	0	17	3.18807	0	19	2.83091	0
	28	3.84021	0	18	0.427882	0	20	2.6765	0
	31	1.01231	0	19	0.71807	0	21	2.5406	0
	32		0	20	0.100053	0	22	3.97789	0
	33	2.27394	0	21	-1.25314	0	23	1.06749	0
	34	0.423404	0	22	-0.0882289	0	24	2.33413	0
	37	3.58282	0	23	-0.694512	0	25	3.60988	0
	44	2.23739	0	24	3.45635	0	1		1
	45	1.35386	0	25	2.01512	0	3		1
	46	-1.12827	0	26	1.19192	0	4	-0.21917	1
	47	2.04411	0	27	1.40596	0	5	-0.437379	1
	48	2.23027	0	28	1.73036	0	7		1
	50	0.842162	0	29	4.44671	0	8	-0.844318	1
	51	0.542617	0	30	4.37493	0	9	-0.712527	1
	52		0	31	4.49714	0	10		1
	53	0.749802	0	32	3.63575	0	11		1
	54	0.660819	0	33	2.32885	0	14	1.813	1
	55	1.2131	0	34	3.91745	0	15	2.74544	1
	56	-3.39911	0	35	0.86031	0	16	0.648583	1
	57	0.389814	0	36	1.48433	0	17	1.91849	1
	58	-1.81436	0	37	2.85721	0	20	3.13073	1
	59		0	38	2.93964	0	21	2.74931	1
	60	-1.62681	0	39	-4.67935	0	22	2.4061	1
	61	2.54808	0	40	-0.416365	0	23	2.26488	1
	62	3.7841	0	41	-1.47652	0	24	2.10612	1
	63	2.54745	0	1	1.03461	1	25	3.80381	1
	64	3.03145	0	2	1.20794	1	26	-0.620789	1
	65	1.27642	0	3	-3.01692	1	27	-1.42344	1
	66	0.793356	0	4	0.546569	1	28	-1.04905	1
	68	2.27961	0	5	1.05296	1	29	1.55323	1
	69	4.34421	0	6	0.645129	1	30	1.79084	1
	70	2.79754	0	7	1.88532	1	31	2.65839	1
	71	2.94062	0	8	-0.236527	1	32	1.80729	1
	72	0.0742985	0	9	0.554053	1	33	3.59583	1
	73	0.70758	0	10	2.51581	1	34	2.39006	1
	74	0.718798	0	11	3.34524	1	35	4.19075	1
	75	1.30304	0	12	2.89366	1	36	3.08186	1
	76	1.91172	0	13	2.74527	1	37	2.52415	1
	78	-0.406743	0	14	3.6915	1	38	5.45878	1
	79	-4.16145	0	15	4.29258	1	39	4.77427	1
	80	-0.76909	0	16	2.71008	1	40	2.54678	1
	81	2.60735	0	18	3.17828	1	41	0.535135	1
	83	3.49866	0	19	4.16478	1	42	1.48401	1
	84	5.06656	0	20	1.90536	1	44	3.19707	1
	85	4.14883	0	21	2.56285	1	45	2.32688	1
	86	0.105242	0	22	4.53349	1	46	2.60329	1
	87	2.39246	0	24	2.48751	1	47	2.91572	1
	88	2.18608	0	25	1.50607	1	48	2.63411	1
	89	5.3311	0	26	1.70617	1	49	4.772	1
	90	6.91577	0	27	1.08376	1	51	7.65081	1
	92	4.42262	0	29	0.733233	1	52	2.51763	1
	93	4.66095	0	30	-0.853282	1	53	3.54174	1
	94	3.49391	0	31	1.46446	1	54	4.70928	1
	95	2.88474	0	32	1.3952	1	55	3.04188	1
	96	2.6178	0	33	3.4635	1	56	4.55319	1
	97	3.13778	0	34	4.81991	1	58	5.56927	1
	98	4.46053	0	35	3.05807	1	59	3.46869	1
	99	3.64881	0	36	3.73759	1	60	3.26709	1
	100	4.62242	0	37	6.12518	1	61	1.40051	1
	101	2.67483	0	38	9.40343	1	62	0.589689	1
	102	1.46031	0	39	13.9219	1	63	-2.05258	1
	103	1.10931	0	40	9.16035	1	64	1.1592	1
	104	-1.64127	0	41	5.89193	1	65	0.278993	1
	105		0	42	6.02073	1	66	0.268912	1
	106		0	43	8.82387	1	67		1
	107	0.19818	0	44	5.40527	1	68	-1.17448	1
	0	11.7023	1	45	5.55487	1	69	-2.35913	1
	1	5.53847	1	46	6.70311	1	70	-2.73452	1
	2	8.03364	1	47	8.25153	1	71	0.908912	1
	3	13.6898	1	48	8.35328	1	72	1.94653	1
	4		1	49	6.39725	1	73	0.973809	1
	5	4.3061	1	50	7.58389	1	74	1.22016	1
	6	3.9591	1	51	5.99353	1	75	-1.35057	1
	7	4.79415	1	52	9.27036	1	76	-2.59826	1
	8	8.83104	1	53	6.34577	1	77		1
	9	8.01079	1	54	6.36124	1	78	1.17035	1
	10	6.24977	1	55	6.45517	1	79	1.17383	1
	11	6.97971	1	56	7.48647	1	80	-1.11996	1
	12	4.91322	1	57	7.25424	1	81	0.254967	1
	13	9.4772	1	58	13.8845	1	82	-2.30217	1
	14	5.38303	1	59	6.36795	1	83	0.786062	1
	15	5.73281	1	60		1	84	0.787108	1
	16	6.76617	1	61	10.0923	1	85	-2.2457	1
	17	9.22066	1	62	9.3871	1	86	0.330901	1
	18	8.23726	1	63		1	87	-1.62404	1
	19	7.50528	1	64	11.4179	1	88	-2.00032	1
	20	7.05368	1	65	8.73088	1	89	0.775563	1
	21		1	66	9.42844	1	90	-1.79297	1
	22	6.71123	1	67	8.56461	1	91	0.00924553	1
	23	5.82788	1	68	15.7749	1	92	-0.850778	1
	24	5.29037	1	69	5.62074	1	93	-2.10588	1
	25	5.97924	1	70	10.8516	1	94		1
	26	6.1948	1	72	7.32993	1	95	0.157452	1
	27	8.8013	1	73	7.40702	1	96	0.387703	1
	28	4.9849	1	74	8.26404	1	97	0.254258	1
	29	11.5588	1	75	10.422	1	98	0.570385	1
	31	8.75979	1	76	12.5739	1	99	-1.11433	1
	32	5.29411	1	77		1	100	1.13467	1
	33	8.49316	1	78	9.60521	1	101	-0.0371574	1
	34	3.31342	1	79	7.27601	1	102	-0.363401	1
	35	6.04878	1	80	8.13163	1	103	-0.342246	1
	36	16.2119	1	81	6.32072	1	104	0.848059	1
	37	8.27683	1	82	6.96747	1	105		1
	38	4.84669	1	83	7.68228	1	106	-3.02179	1
	39	4.52571	1	84	9.75862	1	107	0.120792	1
	40	6.51526	1	85	14.6227	1	108	-0.703864	1
	41	3.87894	1	86	7.11203	1	109	1.59956	1
	42	4.94972	1	87	10.0195	1	110	-1.57081	1
	43	7.04384	1	88	8.38753	1	111	0.764173	1
	44	4.74574	1	89	9.65376	1	112	2.29373	1
	45	6.92213	1	90		1	113	0.226256	1
	46	4.72716	1	91	10.7387	1	114	0.389297	1
	47	6.17947	1	92	8.37128	1	115	-0.0499479	1
	48	8.11648	1	93	12.6545	1	116	-2.59202	1
	49	3.11637	1	94		1	117	1.46822	1
	50	6.14352	1	95	9.02854	1	118	0.15171	1
	51	7.18343	1	96	9.34606	1	119	0.353976	1
	52	10.1597	1	97	7.52642	1	120	0.203472	1
	53	5.52725	1	98	25.5997	1	121	0.696317	1
	54	6.29856	1	99	6.0252	1	122	0.534253	1
	55	5.457	1	100	13.819	1	123	1.07255	1
	56	3.6663	1	101	6.20542	1	124	0.328496	1
	57	4.27015	1	102	7.85417	1	125	1.38859	1
	59	7.3159	1	103	7.4569	1	126	1.27112	1
	60	14.4091	1	104	9.21109	1	127	-0.801355	1
	61	11.601	1	1	1.45126	2	128	0.144456	1
	62	5.44922	1	2	2.34305	2	129	-4.54606	1
	63	8.39434	1	3	1.12201	2	130	0.672129	1
	65		1	4	4.27754	2	1	3.06992	2
	66	6.21285	1	5	2.80162	2	4	3.576	2
	67	6.51895	1	6	1.34098	2	5	3.99692	2
	68	4.48632	1	7	0.260958	2	6	2.39939	2
	69	7.856	1	8	2.32772	2	7	4.04383	2
	70	6.3147	1	9	1.80411	2	8	4.84828	2
	71	7.37107	1	10	1.21993	2	9	5.10049	2
	72	5.25972	1	11	2.79278	2	10	3.83092	2
	73	6.31364	1	12	-0.515436	2	15	3.52296	2
	74	8.65987	1	13	2.06294	2	16	2.03978	2
	75	6.32094	1	14	3.33438	2	17	2.30591	2
	76	5.61245	1	15	0.382417	2	18	3.41096	2
	77	7.80829	1	16	1.39567	2	19	1.06287	2
	78	6.80585	1	17	0.783006	2	20	3.70491	2
	79		1	18	1.56417	2	22	3.98759	2
	80	5.19064	1	19	1.15719	2	1	4.19942	3
	81	4.63717	1	20	2.74198	2	2	3.50776	3
	82	4.02701	1	21	2.61058	2	3	3.7545	3
	83	5.94579	1	22	1.42967	2	5	3.12515	3
	84	6.31872	1	23	0.383814	2	6	6.09171	3
	85	5.54118	1	24	0.901245	2	8	3.87333	3
	86	4.41625	1	25	0.336071	2	9	2.44545	3
	87	4.77706	1	26	0.614182	2	10	2.86905	3
	88	6.39195	1	27	1.31707	2	11	3.16987	3
	89	8.20775	1	28	2.8378	2	12	2.67842	3
	90	20.36	1	29	1.37579	2	13		3
	0	3.1179	2	30	3.26247	2	1	5.91801	4
	1	2.3022	2	31	1.75555	2	2	5.06526	4
	2	2.10825	2	32	-0.135818	2	3	5.8242	4
	3	4.50373	2	33	-0.488369	2	4	4.32739	4
	4	4.03118	2	34	2.97197	2	5	5.12922	4
	5	2.12999	2	35	0.318492	2	6	5.75308	4
	6	3.33448	2	36	-0.867431	2	7	4.86237	4
	7	3.53971	2	37	2.47109	2	8	4.95115	4
	8	1.26925	2	38	0.921098	2	9	3.22657	4
	9	3.62973	2	39	0.884903	2	12	4.68775	4
	10	2.56528	2	40	0.463642	2	13	8.91666	4
	11	0.533001	2	41	1.44149	2	14	4.61199	4
	12	4.02086	2	42	2.16501	2	16	5.51982	4
	13	2.47199	2	43	3.98716	2	17	6.13984	4
	14	1.96466	2	44	1.7938	2	18	2.61787	4
	15	-0.144016	2	45	1.13752	2	19	4.2642	4
	16	1.40953	2	46	0.146627	2	20	7.17833	4
	17	0.345531	2	47	2.60041	2	21	4.67737	4
	18	-0.342394	2	48	1.64569	2	22	5.51153	4
	19	2.06772	2	49	3.26976	2	23	4.24262	4
	20	0.288635	2	50	1.75309	2	25	7.78138	4
	21	0.215186	2	51	2.64533	2	26	5.28553	4
	22	0.00605589	2	52	0.775491	2	27	5.46982	4
	23	3.24271	2	53	0.924145	2	28	5.15455	4
	24	2.09	2	54	0.46562	2	29	7.0163	4
	25	2.07002	2	55	0.275928	2	31	8.75612	4
	26	2.15528	2	1	2.41433	3	32	5.52248	4
	27	6.49313	2	2	4.18943	3	34	8.92031	4
	28	8.82259	2	3	3.36802	3	35	7.70114	4
	29	4.38813	2	4	3.03131	3	36	4.83453	4
	31	6.87549	2	5	2.86639	3	37	7.55466	4
	32	5.88649	2	6	2.8185	3	38	5.54344	4
	33	6.25762	2	7	3.14986	3	39	8.35947	4
	34	4.87712	2	8	2.88663	3	40	6.35303	4
	35	6.34889	2	9	-1.12652	3	41	7.31292	4
	36	5.83709	2	10	0.966081	3	42	7.40057	4
	37	5.02822	2	11	0.569337	3	43	5.90073	4
	38	2.11411	2	12	0.758887	3	44	7.66731	4
	39	1.43396	2	13	2.20707	3	45	5.45831	4
	40	3.50326	2	14	2.4585	3	46	7.05418	4
	41	3.73693	2	15	2.6421	3	47	9.91421	4
	42	3.38414	2	16	3.07325	3	48	7.0377	4
	43	4.62914	2	17	2.65888	3	49	6.47086	4
	44	3.97396	2	18	2.45996	3	50	8.22892	4
	45	1.91756	2	19	4.05684	3	51	5.95313	4
	46	2.50436	2	20	1.78015	3	52	5.87539	4
	47	0.620114	2	21	2.68544	3	53	11.3547	4
	48	3.81981	2	22	1.99903	3	54	9.65606	4
	49	3.09642	2	23	1.86904	3	55	5.69532	4
	50	5.11044	2	24	4.93553	3	56	7.04064	4
	51	2.37342	2	25	3.23917	3	57	7.87411	4
	52	1.18644	2	26	2.72294	3	58	8.24369	4
	53	2.71377	2	27	2.87074	3	59	7.56305	4
	54	3.12878	2	28	3.88344	3	60	7.76765	4
	55	3.01537	2	29	0.379051	3	61	9.45835	4
	56	2.44065	2	30	3.19022	3	62	8.14324	4
	57	2.70549	2	31	3.5044	3	63	6.62409	4
	58	5.83051	2	32	3.09319	3	64	6.60964	4
	59	3.95742	2	1	2.57979	4	65	5.68603	4
	60	5.04233	2	2	2.92726	4	66	6.77097	4
	61	1.93798	2	3	1.76433	4	67	10.2661	4
	62	3.18102	2	4	4.49326	4	68	7.88672	4
	63	1.98497	2	5	2.29156	4	69	6.05717	4
	64	2.1449	2	6	-0.781947	4	70	9.45505	4
	65	5.60035	2	7	3.52494	4	71	9.28829	4
	66	3.05201	2	8	4.00889	4	72	10.4885	4
	67	0.906641	2	9	2.04843	4	73	11.1837	4
	68	3.49468	2	10	3.31105	4	74	6.48727	4
	69	4.66526	2	11	0.182627	4	75	6.09733	4
	70	3.50369	2	12	2.48579	4	76	5.49651	4
	71	4.1543	2	13	2.42131	4	77	7.5363	4
	72	3.971	2	14	2.15995	4	78	5.59761	4
	0	3.02496	3	15		4	79	6.37745	4
	1	2.72653	3	16	-0.621968	4	80	8.15745	4
	2	2.10341	3	17		4	81	7.4096	4
	3	0.832918	3	18	0.812805	4	82	7.11984	4
	4	5.24985	3	19	-3.51456	4	83	7.35586	4
	5	2.6336	3	20	0.566604	4	84	8.00425	4
	6	0.984279	3	21	0.383661	4	85	9.27819	4
	7	-0.154722	3	22	1.39232	4	86	5.9684	4
	8		3	23	1.01938	4	87	5.62773	4
	9	1.06101	3	24	0.455744	4	88	7.30051	4
	10	-2.24946	3	25	-1.36335	4	89	10.6115	4
	11	1.18467	3	26	0.461521	4	90	5.83902	4
	12	6.1161	3	27	0.62202	4	91	4.93274	4
	13	8.19328	3	28	3.03475	4	92	4.5652	4
	14		3	29	1.83566	4	1	5.24954	5
	15	-0.287419	3	30	1.27437	4	2	4.82915	5
	16	-0.951538	3	31	2.55365	4	3	5.12653	5
	17	0.0456118	3	32	-0.531966	4	4	4.90569	5
	18	1.66793	3	1	5.14242	5	5	5.6284	5
	19	-0.954985	3	2	3.44585	5	6	4.80659	5
	20	0.876992	3	3	4.48292	5	7	3.92143	5
	21		3	4	2.7857	5	8	5.64926	5
	22	0.20352	3	5	4.58257	5	9	6.64665	5
	23		3	6	1.94683	5	10	5.50414	5
	24	-1.1141	3	7	2.72635	5	11	4.38693	5
	25	6.0896	3	8	0.731772	5	12	5.38006	5
	26	9.7333	3	9	4.0257	5	13	9.9572	5
	27	4.72808	3	10	3.45457	5	14	6.35239	5
	28	9.18712	3	11	3.06294	5	15	7.27256	5
	29	4.20964	3	12	1.92314	5	17	5.25135	5
	31	6.19415	3	13	2.98734	5	18	7.62351	5
	32	6.35277	3	14	1.25269	5	19	5.04265	5
	33	5.48958	3	15	2.91493	5	20	6.91596	5
	34	5.2684	3	16	2.3973	5	21	5.43697	5
	35	4.93359	3	17	2.7213	5	22	5.13574	5
	36	-0.596781	3	18	2.56592	5	23	5.50608	5
	37	6.01349	3	19	2.34587	5	24	5.68634	5
	38	0.777965	3	20	3.63728	5	25	7.10672	5
	39	-1.91711	3	21	2.47077	5	26	5.69153	5
	40	2.11772	3	22	0.314732	5	27	8.36096	5
	41	0.624884	3	23	2.45702	5	28	7.74858	5
	42	3.2134	3	24	0.736567	5	29	5.35161	5
	43	5.36853	3	25	1.30336	5	30	5.55689	5
	44		3	26	3.09194	5	31	5.39823	5
	45	-1.27641	3	27	2.55183	5	32	5.99039	5
	46	6.25804	3	28	3.14962	5	33	5.74163	5
	47	0.542249	3	29	1.82202	5	34	6.01919	5
	48	1.36738	3	30	0.497805	5	35	6.28583	5
	49	-0.292666	3	31	1.63345	5	36	6.05774	5
	50	-0.599971	3	32	1.39941	5	37	5.23127	5
	51		3	33	2.03945	5	38	6.76539	5
	52	-0.878196	3	34	2.34204	5	39	6.93029	5
	53	0.785597	3	35	1.88236	5	40	8.66978	5
	54	-1.19948	3	36	2.17548	5	41	5.51495	5
	55	-1.30902	3	37	2.19237	5	42	4.63067	5
	56	2.47752	3	38	-0.417935	5	43	8.44933	5
	57	-1.15468	3	39	-0.0149782	5	44	6.98367	5
	58	-2.25162	3	40	1.09162	5	45	7.76875	5
	59	1.65646	3	41	1.12841	5	46	6.42785	5
	60	1.31565	3	42	1.06749	5	47	6.91468	5
	61	-0.596554	3	1	4.62728	6	49	4.359	5
	62	5.89893	3	5	7.21528	6	50	4.98476	5
	63	0.616002	3	6	2.98498	6	51	5.69267	5
	64	-2.60155	3	7	2.83682	6	52	5.83833	5
	65	4.9943	3	8	5.32309	6	53	4.48943	5
	66	4.79862	3	9	5.52832	6	54	5.6955	5
	67	4.43982	3	10	3.12798	6	55	5.26441	5
	68	1.53551	3	11	3.60319	6	56	5.7468	5
	69		3	12	3.04814	6	57	6.26853	5
	70	2.16761	3	13	4.07623	6	58	7.03214	5
	71	-1.11173	3	14	3.75031	6	60	4.46907	5
	72	-1.13958	3	15	5.87145	6	61	3.29645	5
	73	1.49228	3	16	5.45365	6	62	5.56552	5
	0	2.3941	4	17	6.06927	6	63	4.93859	5
	1	3.37724	4	18	4.76154	6	64	5.13033	5
	2	3.93583	4	19	4.80704	6	65	5.07944	5
	3	0.678344	4	20	4.28469	6	66	4.43396	5
	4	-0.747864	4	21	4.87822	6	67	4.01511	5
	5	2.89548	4	1		7	68	4.66787	5
	6	1.57742	4	2	-1.58459	7	69	4.45511	5
	7	0.61	4	3	-1.8168	7	70	5.60043	5
	8	0.402182	4	4	0.762438	7	71	5.1869	5
	9	3.79598	4	5	-0.227057	7	72	4.80191	5
	10	0.703699	4	6	-2.36527	7	73	6.01509	5
	11	2.53831	4	7	-0.291691	7	74	5.54071	5
	12	3.40342	4	8	0.0285776	7	75	4.76452	5
	13	2.74329	4	9	-1.79393	7	76	4.79738	5
	14	4.89589	4	10	-1.94167	7	77	4.58602	5
	15	2.86238	4	11		7	78	4.69359	5
	16	0.239714	4	12	0.0507044	7	79	5.521	5
	17	3.39578	4	13	-1.34949	7	80	4.52114	5
	18	2.43982	4	14	2.12324	7	81	5.94731	5
	0	2.42458	5	15	0.814786	7	82	6.02939	5
	1	2.99322	5	16	0.308435	7	83	5.48366	5
	2	0.0323883	5	17	-2.04371	7	84	5.41805	5
	3	5.51124	5	18	0.400769	7	85	3.85158	5
	4	2.11069	5	19	1.25885	7	86	6.82943	5
	5	7.88684	5	20	0.541585	7	87	6.29664	5
	6	2.37532	5	21	0.343362	7	88	5.23896	5
	7	0.964226	5	22	0.49185	7	89	8.32006	5
	8	3.1521	5	23	1.22641	7	90	4.75679	5
	9	0.751899	5	24	1.54499	7	91	6.30504	5
	10	0.084408	5	25		7	92	4.31957	5
	11	1.66255	5	26	1.71095	7	93	7.76239	5
	12		5	27	-0.151949	7	1	1.75844	6
	13	4.80952	5	28	2.40412	7	2	-2.44205	6
	14	1.66609	5	29	0.677355	7	3	3.48764	6
	15	1.31649	5	30	0.91245	7	4	3.41797	6
	16	0.0914144	5	31	2.40039	7	5	4.74305	6
	17	3.7495	5	32	-1.06898	7	6	2.14417	6
	18	1.72371	5	33	3.96587	7	7	1.24738	6
	19		5	34	2.11732	7	8	1.40502	6
	20	-0.513132	5	35	3.84228	7	9	1.31925	6
	21		5	36	4.34205	7	10	1.30878	6
	22	0.92155	5	37	2.92157	7	11	2.48053	6
	23	1.51186	5	38	3.30265	7	12	1.78363	6
	24	3.40811	5	39	3.27826	7	13	2.95265	6
	25	0.210257	5	40	2.78833	7	14	3.0692	6
	26	-0.0759374	5	41	2.47854	7	15	1.2023	6
	27	2.04699	5	42	2.89083	7	16	1.80386	6
	28	4.89111	5	43	3.0447	7	17	0.701793	6
	29	3.05502	5	44	1.47812	7	18	1.90087	6
	31	5.05425	5	45	3.49772	7	19	1.49076	6
	32	2.55129	5	46	3.87648	7	20	1.92087	6
	33	-0.57506	5	47	3.15364	7	21	-0.388213	6
	34	2.22588	5	48	3.24369	7	22	2.27534	6
	35	-0.487424	5	49	3.90992	7	23	-0.661395	6
	36	3.78014	5	50	4.20963	7	24	3.17952	6
	37	3.14789	5	51	3.82788	7	25	2.40723	6
	38	1.98951	5	52	5.93292	7	26	0.221166	6
	39	3.7151	5	53	10.614	7	27	0.651171	6
	40	3.10858	5	54	4.94727	7	28	2.0761	6
	41	1.68855	5	55	4.62917	7	29	3.19998	6
	42	-0.116131	5	56	3.57442	7	30	1.63925	6
	43	2.45123	5	57	4.40549	7	31	2.41488	6
	44	3.36342	5	58	4.43204	7	32	0.122009	6
	45	0.492212	5	59	3.50581	7	33	1.48951	6
	46	3.38594	5	61	-1.02541	7	34	2.71234	6
	47	1.62026	5	62	1.33574	7	35	0.994003	6
	49	0.155955	5	63	0.69303	7	36	1.05596	6
	50		5	64	-0.996732	7	37	0.902401	6
	51	-0.28318	5	65	0.767203	7	38	1.87338	6
	52	-0.38452	5	66	0.598139	7	39	2.53799	6
	53	1.08248	5	67	1.72978	7	40	2.83629	6
	54	-0.179621	5	68	1.02809	7	41	1.28297	6
	55	0.565773	5	69	2.27866	7	42	0.877754	6
	56		5	70	0.227034	7	43	-0.931615	6
	57	0.842263	5	71	0.556501	7	44	1.00509	6
	58	1.56757	5	72	-2.7849	7	45	0.114022	6
	59		5	73	1.05195	7	46	0.0791406	6
	60	2.35807	5	74	0.248769	7	47	0.387257	6
	61	1.01198	5	75	-0.59997	7	48	2.15831	6
	62	3.75872	5	76	-2.72319	7	49		6
	63	-0.899112	5	77	-0.936126	7	50	0.822942	6
	64	1.51831	5	78	-2.82727	7	51	0.283386	6
	65	-0.522416	5	79	-2.61049	7	52	1.51636	6
	66	-0.698124	5	80	-0.342825	7	53	0.975219	6
	67	2.06771	5	81	1.12181	7	54	-0.0473136	6
	0	1.45035	6	82	-0.763958	7	55	3.2283	6
	1	1.16258	6	83	1.49756	7	56	0.112705	6
	2	2.24749	6	84	-0.327434	7	57	1.35446	6
	3	1.41912	6	85		7	58	2.41724	6
	11	0.270881	6	86	-0.106005	7	59	0.4705	6
	12	0.74283	6	87	0.184871	7	60	0.895713	6
	13	1.66871	6	88	1.52894	7	61	1.1639	6
	14	-0.41213	6	89	-1.64265	7	62	2.50101	6
	15	0.0678606	6	90	-1.23834	7	1	3.85369	7
	16	1.85291	6	91	-0.370621	7	3	3.97288	7
	17	4.01295	6	92	-1.37607	7	4	3.55591	7
	18	1.87207	6	93	0.769457	7	6	4.53506	7
	19	2.45822	6	94	-2.52583	7	11	5.36392	7
	20	0.99036	6	95	0.255736	7	12	5.06794	7
	21	0.271703	6	96	-0.0876363	7	13	3.01756	7
	22	6.24667	6	97	-1.96909	7	1	3.32128	8
	24	2.74161	6	98	-0.276473	7	2	3.35814	8
	25	3.17102	6	99	0.226888	7	3	3.26999	8
	26	3.97705	6	100	0.273703	7	4	3.34925	8
	28	2.27914	6	101	1.09576	7	5	5.14971	8
	29	2.4765	6	102	0.704345	7	6	2.92168	8
	31	2.56473	6	103	-0.422649	7	7	2.75882	8
	32	2.92972	6	104	0.443315	7	8	2.09783	8
	33	2.57903	6	105	0.558305	7	9	2.47428	8
	34	1.99241	6	106	-0.589291	7	10	2.39861	8
	35	1.38367	6	107	1.8935	7	11	1.30658	8
	36	4.44127	6	108	0.425168	7	12	3.05076	8
	37	1.05866	6	109	-0.353704	7	13	3.24783	8
	38	1.28259	6	110		7	14	2.47279	8
	39	3.8326	6	111	-0.22616	7	15	4.43549	8
	40	3.69033	6	112	-0.6888	7	16	3.43788	8
	41	3.09362	6	113	-1.45677	7	17	0.377479	8
	42	5.5788	6	114		7	18	1.84078	8
	43	3.8859	6	115	0.734219	7	19	3.55844	8
	44	4.84073	6	116	-1.8121	7	20	2.51165	8
	45	4.6519	6	117	0.921557	7	21	2.75219	8
	46	2.41996	6	1	1.92519	8	22	1.86024	8
	47	2.32582	6	2	0.888985	8	23	3.41621	8
	48	1.84133	6	3	2.47252	8	24	2.23904	8
	49	2.61295	6	4	0.773768	8	25	1.98577	8
	50	0.433754	6	5	1.93482	8	26	4.34665	8
	51	0.10925	6	6	2.58276	8	27	2.42258	8
	52	2.10568	6	7	2.00384	8	28	4.54022	8
	53	2.96811	6	8	-0.263335	8	29	1.49784	8
	31		7	9	1.71648	8	30	2.05384	8
	32	2.06209	7	10	-0.913627	8	31	2.84794	8
	33	-2.35967	7	11	-0.268442	8	32	4.55229	8
	34	3.88944	7	12	2.36165	8	33	3.29491	8
	35	1.61477	7	13	1.38565	8	34	5.86646	8
	42	4.40968	7	14	1.59198	8	35	3.09477	8
	43	10.7271	7	16	2.86896	8	36	4.13364	8
	44	3.38635	7	17	2.9996	8	37	5.29314	8
	46		7	18	2.22205	8	38	1.42578	8
	47	2.27597	7	19	0.650075	8	39	4.53704	8
	48	4.67177	7	20	1.46304	8	40	3.59075	8
	53	-2.58583	7	21	2.61348	8	41	1.89201	8
	57	2.43478	7	22	2.55399	8	42	3.69728	8
	58	2.48198	7	23	0.448447	8	43	-1.80253	8
	59	-0.469437	7	24	1.28489	8	44	2.3296	8
	60	0.780185	7	25	0.118216	8	45	4.01421	8
	61	1.11076	7	26	2.70319	8	46	0.654634	8
	62	1.59198	7	27	1.3823	8	47	1.46344	8
	63	0.286716	7	28	1.88643	8	48	2.96809	8
	64	0.767032	7	29	3.93116	8	49	1.48297	8
	65	4.55269	7	30	1.96323	8	50	-1.04603	8
	66	1.12741	7	31	3.39129	8	51	-0.303266	8
	69	2.41366	7	32	3.17511	8	52	0.834079	8
	70	0.599322	7	33	1.45276	8	53	1.97862	8
	71		7	34	3.55523	8	54	-0.199341	8
	72	0.245118	7	35	3.77034	8	55	1.26503	8
	73	-2.96781	7	36	3.369	8	56	1.87387	8
	74	0.47889	7	37	2.71276	8	57	1.64686	8
	75	0.365492	7	38	1.36232	8	58	2.10097	8
	76		7	39	3.70915	8	59	2.48004	8
	77		7	40	2.9325	8	60	2.43118	8
	78	-3.06043	7	41	2.17349	8	61	1.55759	8
	79		7	42	-1.09957	8	62	2.42986	8
	80	-0.104316	7	43	-1.24363	8	63	1.61097	8
	82	0.513338	7	44	-1.66539	8	64	1.46377	8
	83	-0.498494	7	45	1.07871	8	65	2.33527	8
	84	2.04064	7	46	1.88807	8	66	3.95396	8
	85	-1.6256	7	47	-1.11396	8	67	1.89439	8
	86	0.188846	7	48	-0.263989	8	68	-0.745436	8
	87	3.03446	7	49	-1.48262	8	69	2.4564	8
	89	-1.10924	7	50	-1.55473	8	70	1.6747	8
	90	3.41782	7	51	-1.22424	8	71	4.17534	8
	0	-0.306487	8	52	0.0464542	8	72	4.05219	8
	1	1.16891	8	53	0.0380805	8	73	0.340235	8
	2	1.918	8	54	-3.16462	8	74	1.82795	8
	3	-0.514479	8	55		8	75	2.49107	8
	4	2.10885	8	56	-0.0538365	8	76	3.0289	8
	5	-0.538128	8	57	-0.0499875	8	77	0.858822	8
	6	2.04443	8	58	-0.0310324	8	78	0.467507	8
	7		8	59	0.975382	8	79	2.63279	8
	8	1.12271	8	60	-0.458433	8	80	1.61093	8
	9	1.55661	8	61		8	81	1.26206	8
	10	1.30896	8	62	-0.828051	8	82	2.6571	8
	11	1.20444	8	63	-1.55838	8	83	3.10114	8
	13	1.47119	8	64	0.0446269	8	84	2.93478	8
	14	0.50489	8	65	-1.13936	8	85	2.4231	8
	15	2.63717	8	66	0.206672	8	86	1.76997	8
	16	1.16763	8	67	-0.645943	8	87	4.15439	8
	17	1.27557	8	68	1.38291	8	88	3.50207	8
	18	-0.407297	8	69	0.347663	8	89	3.44873	8
	19	0.906879	8	70	-0.940461	8	90	2.95028	8
	20		8	71	-3.36893	8	91	2.08708	8
	21	0.240798	8	72	0.651576	8	92	1.01722	8
	22	0.590557	8	73	1.64474	8	93	4.08972	8
	23	-0.948994	8	74	0.601839	8	94	2.39763	8
	24	-0.874781	8	1	6.07145	9	95	2.68476	8
	25	0.804093	8	2	4.54503	9	96	2.46265	8
	26	0.123741	8	3	4.01304	9	97	2.03341	8
	27	0.823502	8	4	6.53918	9	98	0.387186	8
	28		8	5	3.5276	9	99	3.47265	8
	29	1.50819	8	6	6.37814	9	100	3.4904	8
	31	0.0775546	8	7	5.16461	9	101	3.14175	8
	32	1.08537	8	8	4.11722	9	102	3.33557	8
	33	0.752754	8	9	9.82785	9	103	3.11908	8
	34	2.21175	8	10	4.21292	9	104	3.02663	8
	35	0.851911	8	11	4.30881	9	105	2.39923	8
	36	-2.1525	8	12	4.17953	9	1	6.42935	9
	37	-0.697912	8	13	4.67171	9	2	7.31054	9
	38	-0.1106	8	14	4.72058	9	3	4.87757	9
	39	0.378893	8	15	5.96969	9	4	4.20505	9
	40	0.92151	8	16	4.14414	9	5	3.80955	9
	41	1.70454	8	17	6.25359	9	6	4.29845	9
	42	1.4551	8	18	4.95638	9	7	4.82164	9
	43	1.60597	8	19	5.21456	9	8	5.26713	9
	44	1.58816	8	20	3.81343	9	9	5.48824	9
	45	2.33547	8	21	4.58554	9	10	2.92661	9
	46	1.41682	8	22	4.43709	9	11	6.00721	9
	47	1.90302	8	23	4.88284	9	12	4.83994	9
	48	1.70212	8	24	3.87211	9	13	5.45064	9
	49	-1.96678	8	25	3.61802	9	1	4.25261	10
	50	-1.8349	8	26	3.92121	9	2	3.71411	10
	51		8	27	3.9967	9	3	5.69388	10
	52	-0.610383	8	28	5.74829	9	4	5.15025	10
	53	-0.440391	8	29	2.99496	9	5	6.88918	10
	54	0.626549	8	30	4.23474	9	6	7.23252	10
	55	0.387129	8	31	2.97733	9	7	4.86341	10
	56	1.00555	8	32	2.85436	9	8	7.30167	10
	57	-0.647138	8	33	6.63395	9	9	5.23787	10
	58	0.808146	8	34	6.17438	9	10	5.36315	10
	59	1.00986	8	35	3.54677	9	11	6.37343	10
	60	-1.20227	8	36	4.61391	9	12	4.7472	10
	61	0.79132	8	37	7.77355	9	13	7.8136	10
	62	1.64838	8	38	2.34242	9	14	7.82421	10
	63	1.58705	8	39	9.14968	9	15	6.64331	10
	64	1.38232	8	40	1.48197	9	16	8.9334	10
	65	0.706003	8	41	6.85445	9	17	3.99114	10
	66	4.66776	8	42	5.11316	9	18	8.93269	10
	67		8	43	3.17756	9	19	7.7527	10
	68		8	44	5.65016	9	20	3.29628	10
	69	2.05756	8	45	5.19487	9	21	4.14357	10
	70	-0.320375	8	46	8.75178	9	22	6.70517	10
	71	0.559173	8	47	5.04239	9	23	10.4949	10
	72	1.63953	8	48	4.01293	9	24	3.54905	10
	73	1.65378	8	49		9	25	4.39845	10
	74	3.55876	8	50		9	26	7.6978	10
	75	0.208053	8	51	13.5852	9	27		10
	76	3.11237	8	52		9	28	5.23723	10
	77	1.35965	8	53	4.63273	9	29	4.59195	10
	78	-0.608342	8	54	4.53198	9	30	11.0281	10
	79	1.27309	8	55	5.15739	9	31	8.03011	10
	80	-0.205416	8	56	3.79896	9	32	5.35397	10
	81	1.84327	8	57	6.04452	9	33	7.16465	10
	82	3.1609	8	58	3.4527	9	34	7.11315	10
	83	-0.0467291	8	59	4.69896	9	35	5.47132	10
	84	2.83316	8	60	5.60991	9	36	9.08511	10
	85	1.38246	8	61	4.10722	9	37	5.55636	10
	86	-3.70542	8	62	2.51403	9	38	6.95259	10
	87		8	63	4.55461	9	39	6.64288	10
	88	0.488093	8	64	4.1829	9	40	3.90843	10
	89	2.05551	8	65	3.80193	9	41	10.0119	10
	92	0.992366	8	66	14.9371	9	42	5.96592	10
	93	1.34604	8	1	2.89676	10	43	6.65179	10
	94	3.52021	8	2	3.50543	10	44	7.28784	10
	95	0.790462	8	3	2.97226	10	45	4.67077	10
	96	4.26026	8	4	3.20862	10	46	6.85704	10
	97	0.755845	8	5	4.90959	10	47	12.2865	10
	98	1.70525	8	6	3.21404	10	48	7.73815	10
	99	0.491337	8	7	4.15851	10	49	6.91977	10
	100	-6.1741	8	1	1.95604	11	50	6.59558	10
	101	-0.0973976	8	2	3.54265	11	51	9.67418	10
	102	1.80333	8	3	3.5687	11	52	10.668	10
	103	-0.535864	8	4	4.72442	11	53	5.68814	10
	104	-0.938685	8	5	1.57416	11	54	7.5406	10
	105	2.068	8	6	2.91971	11	55	5.80308	10
	106		8	7	2.24617	11	56	8.23601	10
	107	3.44424	8	8	-0.0636821	11	57	14.7968	10
	0	0.194878	9	9	4.89778	11	58		10
	1	-0.121663	9	10	1.50636	11	59	12.6994	10
	3		9	11	3.95723	11	60	7.66258	10
	4	0.851061	9	12	1.0801	11	61		10
	6	-0.279407	9	13	3.37946	11	62	13.3912	10
	7	1.27916	9	14	0.727425	11	63	7.03127	10
	8	1.2431	9	15	2.72219	11	64	8.58192	10
	9	5.2297	9	16	2.96177	11	65	9.02941	10
	10	1.79584	9	17	2.6547	11	66		10
	11	2.25967	9	18	-0.987698	11	67	7.2508	10
	12	-0.400881	9	19	-0.592423	11	68	5.79291	10
	13	1.74215	9	20	0.768511	11	69	6.77002	10
	14	2.67638	9	21	0.81624	11	70	12.9375	10
	16	0.0925289	9	22	3.54131	11	71	9.08145	10
	17		9	23	2.38757	11	72	9.39609	10
	18	3.14753	9	24	3.88697	11	73	8.20475	10
	19		9	25	0.441902	11	74	6.94271	10
	20	-1.68138	9	26	2.6455	11	75	6.33963	10
	21	3.33476	9	27	1.09431	11	76	6.80827	10
	22	0.060223	9	28	2.25365	11	77	10.4515	10
	23	0.885485	9	29	-1.5463	11	78	6.51326	10
	24	2.49132	9	30	2.823	11	79	5.8805	10
	25	4.44874	9	31	3.36101	11	1	4.99935	11
	26	3.56151	9	32	1.82318	11	2	5.29428	11
	27	-0.442523	9	33	5.16015	11	3	4.13168	11
	28	0.738905	9	34	2.68334	11	4	5.30539	11
	29		9	35	2.81899	11	5	4.18048	11
	31		9	36	4.59411	11	6	3.44638	11
	33	3.34837	9	37	3.43999	11	7	2.32941	11
	34	4.9554	9	38	5.21321	11	8	2.93514	11
	38		9	1	6.06985	12	9	4.7977	11
	40		9	2	6.11017	12	10	3.39581	11
	41	-0.64655	9	3	5.189	12	11	2.58651	11
	42		9	4	7.89157	12	12	4.63369	11
	43		9	5	6.25686	12	13	4.62686	11
	44	0.650726	9	6	6.11701	12	14	2.87744	11
	45	-2.04877	9	7	5.95047	12	15	3.92295	11
	46	0.454079	9	8	6.22319	12	16	4.65782	11
	47	0.18004	9	9	5.25219	12	17	3.76581	11
	48	1.09296	9	10	4.17951	12	18	3.0247	11
	49	-1.21763	9	11	6.62365	12	19	4.70062	11
	50	1.30023	9	12	5.25634	12	20	4.28135	11
	51	1.6858	9	13	5.69969	12	21	4.97209	11
	52	2.40261	9	14		12	22	4.33848	11
	53	0.446094	9	15	5.30253	12	23	4.34543	11
	54		9	16	6.48044	12	24	3.03752	11
	55	1.46439	9	17	5.35876	12	25	4.20318	11
	56	-2.50977	9	18	5.65459	12	26	3.76626	11
	57	2.79657	9	19	7.54233	12	27	2.73454	11
	58	1.51611	9	20	4.7604	12	28	4.02275	11
	59	-0.0450656	9	21	8.1225	12	29	4.4555	11
	60		9	22	6.04158	12	30	3.04264	11
	61	-0.142944	9	23	5.47929	12	31	3.10946	11
	62	2.22062	9	24	7.10656	12	32	3.71824	11
	63	-2.81927	9	25	8.42665	12	33	4.03491	11
	65	0.29526	9	26	7.05897	12	34	3.79198	11
	66	0.844322	9	27	5.53419	12	35	3.98907	11
	67		9	28	4.85366	12	36	3.90308	11
	68	-0.293026	9	29	5.83852	12	37	3.81613	11
				30	7.50216	12	38	3.37724	11
				32	5.71579	12	39	2.05955	11
				33	12.9387	12	40	2.62417	11
				34	7.56493	12	41	5.10266	11
				35	5.88831	12	42	4.98333	11
				36	6.79195	12	43	4.19022	11
				37	6.91691	12	44	3.67008	11
				38	7.18033	12	45	2.91336	11
				39	8.85594	12	46	5.29042	11
				40	5.39314	12	47	5.31499	11
				41	5.36338	12	48	7.79592	11
				42	6.32468	12	49	4.75263	11
				43	6.35267	12	50		11
				44	7.24465	12	51	4.77199	11
				45	14.598	12	52	7.02182	11
				46	6.86639	12	53	5.32036	11
				47	8.04423	12	54	5.04157	11
				48	7.74113	12	55	4.00042	11
				49		12	56	3.84252	11
				50	9.2086	12	57	5.25127	11
				51	6.87188	12	58	4.98243	11
				52		12	59	3.58249	11
				53	4.05698	12	60	5.8614	11
				54	5.0719	12	61	6.18762	11
				55	5.2578	12	62	5.35528	11
				56	12.4143	12	63	5.08484	11
				57	6.02933	12	64	4.95303	11
				58	7.53747	12	65	5.45442	11
				59	8.55182	12	66	7.31696	11
				60	5.719	12	67	6.2042	11
				61	6.03893	12	68	8.08943	11
				62	10.6253	12	69	5.98322	11
				63	5.73132	12	70	5.98641	11
				64	7.41468	12	71	7.2534	11
				65	6.17182	12	72	5.31537	11
				66	7.01962	12	73	7.54377	11
				67	4.35758	12	74	11.0991	11
				68	7.12555	12	75	7.46158	11
				69	5.2076	12	76	6.53419	11
				70	5.47095	12	77	7.88991	11
				71	5.2579	12	78	4.00693	11
				72	9.0923	12	79	7.30162	11
				73	8.34365	12	80	5.83527	11
				74	5.0008	12	81	5.94381	11
				75	9.47377	12	82	6.32248	11
				76	6.78176	12	83	5.15888	11
				77	4.29322	12	84	6.91099	11
				78	9.48501	12	85	5.52837	11
				79	5.19866	12	86		11
				80	5.47677	12	87	9.66478	11
				81	5.68999	12	88	5.60553	11
				82	6.41289	12	89	6.46182	11
				83	6.17113	12	90	6.73987	11
				84	9.88593	12	91	4.59894	11
				85	9.78465	12	1	3.49252	12
				86	10.129	12	2	10.2352	12
				87	8.57989	12	3	4.62389	12
				88	5.66774	12	4	24.0465	12
				89	6.40816	12	5	8.17947	12
				90	5.85189	12	6	4.1685	12
				91	7.86734	12	7	7.65558	12
				92	7.06067	12	8	6.07607	12
				93	5.09411	12	9	4.24222	12
				94	7.00659	12	10	7.95279	12
				95	8.02043	12	11	8.22823	12
				96	7.02935	12	12	6.57094	12
				97	7.66945	12	13	7.92642	12
				98	7.23473	12	14	5.32329	12
				99		12	15	7.19265	12
				100	5.39964	12	16	6.35082	12
				101	8.99935	12	17	3.81743	12
				102	5.82115	12	18	9.92317	12
				103		12	19	6.53991	12
				104	5.0276	12	20	8.84665	12
				105	5.044	12	21	5.1453	12
				106	7.52548	12	22	4.77291	12
				107	6.67512	12	23	7.86707	12
				108	5.56389	12	24	6.0926	12
				1	1.6765	13	25	6.03813	12
				2	-0.813024	13	26	6.29647	12
				3	4.05642	13	27	7.92438	12
				4	2.28704	13	28	6.54126	12
				5	3.36884	13	29	9.45299	12
				6	5.49331	13	30	9.78175	12
				7	2.86425	13	31	8.50592	12
				8	4.34658	13	32	8.07482	12
				9	5.22582	13	33	6.67943	12
				10	4.37561	13	34	7.96949	12
				11	5.07767	13	35	5.91176	12
				12	4.33237	13	36	5.52848	12
				13	4.14636	13	37	6.13829	12
				14	2.43114	13	38	7.65058	12
				15	2.43253	13	39	4.77086	12
				16	2.35908	13	1	3.422	13
				17	3.34256	13	2	1.58448	13
				18	2.78211	13	3	3.89204	13
				19	3.14669	13	4	0.571055	13
				20	3.81618	13	5	3.51282	13
				21	2.97618	13	6	3.29583	13
				22	4.10399	13	7	2.60353	13
				23	4.09785	13	8	3.22006	13
				25	3.84535	13	9	2.52937	13
				26	6.41767	13	10	2.64256	13
				27	2.16133	13	11	2.14551	13
				28	3.58431	13	12	-1.14659	13
				29	3.87494	13	13	4.8314	13
				30	2.49929	13	14	1.37884	13
				31	3.63025	13	15	2.93679	13
				32	4.8048	13	16	0.389336	13
				33	-1.42242	13	17	2.05611	13
				34	-0.136388	13	18	1.59419	13
				35	1.64084	13	19	-0.370841	13
				36	1.56291	13	20	3.38678	13
				37	-0.194353	13	21	0.737747	13
				38	1.45284	13	22	2.22745	13
				39	1.50494	13	23	-0.649234	13
				40	1.80927	13	24	2.80674	13
				41	0.116057	13	25	1.33539	13
				42	1.53371	13	26	1.42439	13
				43	-1.00147	13	27	0.826136	13
				44	1.00192	13	28	5.35278	13
				45	4.11727	13	29	3.46764	13
				46	0.87442	13	30		13
				47	0.084533	13	31	2.28904	13
				48	0.673033	13	32	1.68329	13
				49	0.67351	13	33	3.73564	13
				50	-2.27886	13	34		13
				51	1.1353	13	35	3.74678	13
				52	0.890713	13	36	2.63843	13
				53	1.05568	13	37	1.37757	13
				54	1.27406	13	38	3.12436	13
				55	-1.3051	13	39	3.89961	13
				56	1.03073	13	40	4.44091	13
				57	0.737906	13	41	2.40671	13
				58		13	42	1.27716	13
				59	0.698415	13	43	0.773816	13
				60	0.0433996	13	44	3.15907	13
				61	-0.423552	13	45	2.92305	13
				62	-0.0124071	13	46	1.59748	13
				63	-0.884402	13	47	3.21054	13
				64	-0.747162	13	48	3.58813	13
				65	1.11891	13	49	4.14802	13
				66	1.91344	13	50	1.49221	13
				67		13	51	3.56741	13
				68	2.60093	13	52	3.48483	13
				69	-1.57342	13	53	2.20652	13
				70	0.69531	13	54	5.24423	13
				71	-1.43101	13	55	1.92974	13
				72	1.00734	13	56	3.81661	13
				73	0.103585	13	57	3.37142	13
				74	-1.03175	13	58	5.47203	13
				75	0.496765	13	59	2.29507	13
				76	1.2683	13	60	2.75958	13
				77	0.4065	13	61	2.40383	13
				78	-0.126402	13	62	6.55984	13
				79	0.825673	13	63	9.24736	13
				80	1.11171	13	64	7.95397	13
				81	-0.686454	13	65	6.85903	13
				82	2.30059	13	66	7.08026	13
				83	1.54521	13	67	7.31964	13
				84	-0.489798	13	68		13
				85	-0.313238	13	69		13
				86	0.914163	13	70	12.5965	13
				87	1.06572	13	71	6.08261	13
				88	0.376014	13	72	3.24818	13
				1	4.12541	14	73	4.79456	13
				2	1.98009	14	74	4.75274	13
				3	3.2291	14	75	5.51428	13
				4	1.95222	14	76	4.75732	13
				5	1.85741	14	77		13
				6	5.07965	14	78	7.64833	13
				7	6.51673	14	79	7.67211	13
				8	6.37539	14	80	27.4662	13
				9	4.45719	14	81	12.6119	13
				10	0.861466	14	82	11.3404	13
				11	3.02539	14	83	5.84048	13
				12	1.77114	14	84	5.60404	13
				13	2.71354	14	85	8.03454	13
				14	1.61937	14	86	8.10648	13
				1		15	87	6.14318	13
				2	-2.33181	15	88	12.3968	13
				3	6.49234	15	89	7.07539	13
				4	3.44704	15	90	10.8777	13
				5	0.679205	15	91	6.6254	13
				6		15	92	7.50145	13
				7	-1.30065	15	93	11.9384	13
				8	-3.58962	15	94	11.3461	13
				9	-5.47586	15	95		13
				10	2.22828	15	96	9.37034	13
				12	0.813542	15	97	18.4322	13
				13	-0.90424	15	98	4.3058	13
				14		15	99	6.10894	13
				15	0.55939	15	100		13
				16	4.06796	15	101	5.47037	13
				17		15	102	7.79874	13
				18		15	103	5.42819	13
				19	2.24628	15	104	4.79217	13
				20	0.574955	15	105	8.99734	13
				21	1.39956	15	106	8.93588	13
				22	-0.0885132	15	107	9.05681	13
				23	-0.193137	15	108	9.88746	13
				24		15	109	13.2983	13
				25	3.80061	15	110		13
				26		15	111	7.98017	13
				27	1.9121	15	112	9.07594	13
				28		15	113	6.83306	13
				29		15	114	7.64764	13
				30	6.54263	15	115	11.2041	13
				31	-2.08023	15	116	12.9704	13
				32	1.3094	15	1	4.16353	14
				34	1.16682	15	2	3.06504	14
				35	0.698631	15	3	5.27144	14
				36	2.41525	15	4	3.28092	14
				37	0.227009	15	5	4.47316	14
				38	3.079	15	6	3.27896	14
				39	0.357141	15	7	5.28479	14
				40		15	8	3.9	14
				41	2.50472	15	9	2.58493	14
				42	5.95277	15	10	2.42736	14
				43	-0.60881	15	11	3.48809	14
				44	-2.51654	15	12	3.45484	14
				45	2.06252	15	13	3.89504	14
				46	-5.35725	15	14	4.50868	14
				47		15	15	4.4646	14
				48		15	16	4.19976	14
				49	1.17686	15	17	2.71649	14
				50	-0.500899	15	18	4.04212	14
				51	3.11678	15	19	4.54921	14
				52	-1.7839	15	20	3.82232	14
				53		15	21	4.75996	14
				54	1.50977	15	22	4.57079	14
				55	2.48067	15	23	6.8647	14
				56	-2.03898	15	24	3.60636	14
				57	1.82538	15	25	4.07054	14
				58		15	26	4.25687	14
				60		15	27	5.37404	14
				62	0.129874	15	28	5.05656	14
				63	2.1456	15	29	5.18528	14
				64	-0.834416	15	30	7.48438	14
				65		15	31	3.94171	14
				1	0.0954962	16	32	4.45506	14
				2		16	33	5.42636	14
				3	-0.418244	16	34	3.86384	14
				4		16	35	4.35018	14
				5		16	36	4.49775	14
				6		16	37	5.3139	14
				7	1.2145	16	38	5.36389	14
				8		16	39	4.08309	14
				9	-1.34998	16	40	4.7893	14
				10	3.01631	16	41	5.98524	14
				11	1.11396	16	42	4.15837	14
				12	1.52757	16	43	4.29033	14
				13	2.29353	16	44	4.4159	14
				14	0.923794	16	45	3.15101	14
				15	7.40139	16	46	5.49678	14
				16	3.90059	16	47	5.86169	14
				17	-2.99436	16	48	9.95529	14
				18	4.93214	16	49	7.51859	14
				19	5.77212	16	50	4.68926	14
				20		16	51	4.85809	14
				21	2.09172	16	52	4.37174	14
				22	2.03815	16	53	6.46372	14
				23	0.146395	16	54	5.12654	14
				24	2.6211	16	55	4.91795	14
				25	-2.19348	16	56	4.46849	14
				26	0.073053	16	57	5.53201	14
				27	2.78537	16	58	4.11097	14
				28	4.4665	16	59	6.81891	14
				29	0.752999	16	60	4.25667	14
				30	0.922257	16	61	4.2431	14
				31	-2.19364	16	62	3.61552	14
				32	3.48177	16	1	7.06382	15
				33	1.12992	16	2	3.84508	15
				34	2.98375	16	3	3.08181	15
				35	0.125946	16	4	3.33786	15
				36	0.276946	16	5	2.3169	15
				37	4.7538	16	6	3.4784	15
				38	4.68271	16	7	6.30648	15
				39	3.06358	16	9	4.05309	15
				40	4.71495	16	10	1.64816	15
				41	3.98357	16	11	2.32761	15
				42	3.76921	16	12	2.99835	15
				43	3.59543	16	13	2.07102	15
				44	2.43381	16	14	4.22603	15
				45	1.35647	16	15	3.26663	15
				46	2.68541	16	16	4.17005	15
				47	2.97281	16	17	2.58797	15
				48	4.61098	16	18	1.56377	15
				49	1.93193	16	19	1.40166	15
				50	4.55668	16	20	2.80192	15
				51	-2.82518	16	21	2.05326	15
				52	-4.08241	16	22	4.34513	15
				53	-1.45177	16	1	2.09875	16
				54	0.834027	16	2	4.37393	16
				55		16	3	4.98206	16
				56	1.73845	16	4	2.55088	16
				57	-0.751131	16	5	5.09333	16
				58		16	6	5.05864	16
				59		16	7	3.75421	16
				60	1.00302	16	8	3.29642	16
				61		16	9	6.11078	16
				62	-0.733779	16	10	4.41439	16
				63	0.641862	16	11	5.3014	16
				64	-2.59037	16	12	3.95395	16
				65	-0.772694	16	13	3.59673	16
				66	-4.64102	16	14	3.52251	16
				67	0.0644579	16	15	3.58015	16
				69		16	16	3.52662	16
				70		16	17	4.35287	16
				71	-1.09502	16	18	4.41637	16
				72	-2.49242	16	19	1.75375	16
				73	0.935587	16	20	3.94163	16
				1	3.16595	17	21	3.30158	16
				2	2.57763	17	22	4.65608	16
				3	1.50583	17	23	4.53323	16
				4	4.53481	17	24	5.77872	16
				5	1.27143	17	25	3.12069	16
				6	2.13498	17	26	5.05707	16
				7	2.92801	17	27	1.4773	16
				8	3.25407	17	28	3.80657	16
				9	2.13422	17	29	3.06321	16
				10	2.79668	17	30	3.05792	16
				11	1.30585	17	31	3.36653	16
				12	0.851311	17	32	4.26363	16
				13	2.18325	17	33	2.59063	16
				14	3.55885	17	34	3.06831	16
				15	1.06884	17	35	3.40107	16
				16	-1.04722	17	36	4.68821	16
				17	1.60921	17	37	3.46145	16
				18	1.21509	17	38	7.13228	16
				19	2.80468	17	39	4.56665	16
				20	1.7484	17	40	4.05701	16
				21	1.95025	17	41	4.18306	16
				22	1.93922	17	42	6.90294	16
				23	3.00586	17	43	6.12513	16
				24	2.49048	17	44	4.20306	16
				25	2.69533	17	45	3.43917	16
				26	1.92268	17	46	4.54881	16
				27	1.99704	17	47	2.78499	16
				28	2.40778	17	48	2.2511	16
				29	2.93969	17	49	2.26509	16
				30	1.93648	17	50	4.24674	16
				31	0.924251	17	51	4.48838	16
				32	1.12259	17	52	6.2687	16
				33	2.16511	17	53	4.34878	16
				34	2.40413	17	54	3.97757	16
				35	2.24048	17	55	6.64029	16
				36	1.11354	17	56	4.29285	16
				37	2.14803	17	57	4.99572	16
				38	1.51015	17	58	5.26762	16
				39	2.08461	17	1	5.87719	17
				40	3.03752	17	2	4.39894	17
				41	3.45992	17	3	6.13477	17
				42	2.00621	17	4	4.35668	17
				43	2.63912	17	5	3.63706	17
				44	1.47962	17	6	5.5729	17
				45	1.5202	17	7	4.61025	17
				46	2.14165	17	8	6.01157	17
				47	0.191578	17	9	6.69574	17
				48	3.63788	17	10	5.97939	17
				49	1.77161	17	11	6.51899	17
				50	2.11174	17	12	12.2365	17
				51	0.149512	17	13	5.60736	17
				1	4.70617	18	14	5.79161	17
				2	7.27933	18	15	4.74232	17
				3	3.56201	18	16	7.18359	17
				4	5.73052	18	17	6.20504	17
				5	4.08267	18	18	7.89586	17
				6	3.11402	18	19	5.92986	17
				7	3.13104	18	20	6.17212	17
				8	1.79607	18	21	7.97828	17
				9	3.94339	18	22	6.11818	17
				10	1.85581	18	23	13.199	17
				11	0.310254	18	24		17
				1	3.70231	19	25	5.84257	17
				2	4.16435	19	26	5.05763	17
				3	2.66316	19	27	8.18337	17
				4	5.76535	19	28	6.97704	17
				5	4.20062	19	29	8.40092	17
				6	5.60715	19	30	7.45719	17
				7	3.89134	19	31	6.13611	17
				8	4.63426	19	32	7.61074	17
				9	5.33164	19	33	6.84712	17
				10	3.97319	19	34	4.78983	17
				11	4.67292	19	35	9.73269	17
				12	2.1625	19	36	6.94479	17
				13	0.207186	19	37	8.27903	17
				14	1.462	19	38	17.8254	17
				15	1.91153	19	39	8.74737	17
				16	2.261	19	40	9.88724	17
				17	6.31823	19	1	5.03604	18
				18	3.09878	19	2	4.15762	18
				19	0.678039	19	3	6.95262	18
				20	2.62415	19	4	4.24657	18
				21	2.93039	19	5	4.77568	18
				22	2.24085	19	6	3.9133	18
				23	3.82968	19	7	4.86386	18
				24	2.17238	19	8	4.14733	18
				25	2.31119	19	9	4.56568	18
				26	1.0611	19	10	5.26066	18
				27	-1.20671	19	1	1.73614	19
				28	3.59933	19	2	2.10416	19
				1	1.47292	20	3	1.21603	19
				2	1.26238	20	4	0.13833	19
				3	4.36484	20	5	2.1245	19
				4	3.26949	20	6	1.52935	19
				5	1.83134	20	7	1.22273	19
				6	3.53369	20	8	1.75035	19
				7	3.60984	20	10	0.913986	19
				8	3.18892	20	11	1.34098	19
				1	1.84334	21	12	1.37026	19
				2	-0.734421	21	13	1.73087	19
				3	0.792291	21	14	-0.0730772	19
				4	1.20392	21	15	0.99233	19
				5	-0.214726	21	16	1.21155	19
				6	2.16967	21	17	2.31339	19
				7	-2.25238	21	18	2.5082	19
				8	2.67489	21	19	2.30217	19
				9	1.46627	21	20	1.7689	19
				10	1.759	21	21	3.02574	19
				11	1.92219	21	22	1.07212	19
				12	3.38696	21	23	1.7937	19
				13	2.05315	21	24	2.5509	19
				14	2.77534	21	25	2.51127	19
				15	2.68552	21	26	0.176313	19
				16	3.11105	21	27	4.16749	19
				17	2.33713	21	28	2.30984	19
				18	2.04338	21	29	1.39675	19
				19	3.79991	21	30	1.61691	19
				20	2.315	21	31	1.80033	19
				21	10.904	21	32	3.3824	19
				22	3.33661	21	33	0.996573	19
				23	2.5735	21	34	0.379238	19
				24	1.79568	21	35	2.11644	19
				25	2.07755	21	36	2.75801	19
				26	2.87904	21	37	3.5762	19
				27	4.14892	21	38	1.01242	19
				28	3.68728	21	39	2.10195	19
				29	3.34527	21	40	2.16789	19
				1	2.4622	22	41	3.79393	19
				2	2.91813	22	42	2.4069	19
				3	1.62948	22	43	0.978727	19
				4	2.71399	22	44	1.88087	19
				5	2.6594	22	45	0.925791	19
				6	2.72309	22	46	1.38187	19
				7	3.65239	22	47	0.657234	19
				8	-3.26999	22	48	2.46815	19
				9	2.12458	22	49	0.961447	19
				10	3.60173	22	50	1.71866	19
				11	2.54273	22	51	-2.06924	19
				12	3.92679	22	52	1.67711	19
				13	2.95352	22	53	2.06216	19
				14	3.65386	22	54	2.30034	19
				15	3.17252	22	55	1.69888	19
				16	1.69213	22	56	1.61647	19
				17	3.87545	22	57	1.49345	19
				18	0.998482	22	1	7.92875	20
				19	0.653194	22	2	3.41282	20
				1	0.105637	23	3	4.001	20
				2	-0.765246	23	4	8.98402	20
				3	0.228651	23	5	4.45448	20
				4	0.25436	23	6	4.02743	20
				5	-1.8323	23	7	6.55133	20
				6	1.39483	23	8	6.10965	20
				7	0.37705	23	9	4.89701	20
				8	0.660991	23	1	6.17116	21
				9	-1.12888	23	2	6.90878	21
				10	2.53526	23	3	6.91726	21
				11	1.39008	23	4	7.54851	21
				12	0.132699	23	5	5.44603	21
				13	1.19278	23	6		21
				14	1.64519	23	7	8.45608	21
				15	2.79658	23	8	6.67127	21
				16	1.01396	23	9	7.94834	21
				17	2.27902	23	10	4.81737	21
				18	3.31292	23	11	5.66335	21
				19	2.65795	23	12	11.8576	21
				20	4.3687	23	13	9.03078	21
				21	3.57597	23	14	5.64061	21
				22	4.92771	23	15	7.08262	21
				23	2.74627	23	16	7.38098	21
				24	3.75777	23	17	7.25166	21
				25	5.07833	23	18	6.85505	21
				26	2.23244	23	19	7.95655	21
				27	5.41724	23	20	6.15808	21
				28	3.40215	23	21	8.18206	21
				29	12.2903	23	22		21
				30	12.2932	23	23	7.41626	21
				31	3.7	23	1	2.00148	22
				32	10.8452	23	2	2.06364	22
				33	6.55096	23	3	1.93843	22
				34	9.65393	23	4	2.08521	22
				35	4.94563	23	5	4.25412	22
				36	6.95045	23	6	3.25136	22
				37		23	7	5.72944	22
				38	10.2127	23	8	4.72995	22
				39	-2.15339	23	9	3.45111	22
				40	-0.824817	23	10	3.14373	22
				41	0.013799	23	11	2.18299	22
				42	-1.52365	23	12	3.78711	22
				1	1.58373	24	13	4.24919	22
				2	2.03495	24	14	1.98821	22
				4	4.24348	24	15	0.46946	22
				5	6.88514	24	16	1.98116	22
				6	7.28261	24	17	3.62903	22
				7	6.2159	24	1	6.10026	23
				8	5.12509	24	2	6.79945	23
				1	-0.923804	25	3	6.9588	23
				2		25	4	5.25371	23
				3	1.3535	25	5	6.16921	23
				4	2.7386	25	6	7.31239	23
				5	-0.493356	25	7	7.6383	23
				6	0.569304	25	8	3.96622	23
				7	0.12095	25	9	4.36966	23
				8	0.339601	25	10	4.99666	23
				9	0.211422	25	11	4.24253	23
				10	-0.0221408	25	12	7.33438	23
				11	1.29421	25	13	9.39	23
				12	1.07486	25	14	6.25335	23
				13	-0.613272	25	15	9.12342	23
				14	1.78136	25	16	5.31833	23
				15	0.722562	25	17	5.14028	23
				16	-0.071935	25	18	8.46243	23
				17	1.36488	25	19	3.44901	23
				18	2.11427	25	20	7.63139	23
				19	-1.36392	25	21	5.03611	23
				20	1.94735	25	22	4.82307	23
				21	-1.2243	25	23	5.04665	23
				22	0.916941	25	24	6.08399	23
				23	2.40882	25	25	5.03347	23
				24	-0.622223	25	26	4.62139	23
				25	-0.498293	25	27	7.03149	23
				26	3.92964	25	28	11.2136	23
				28		25	29	5.38221	23
				29	7.52392	25	1	6.91739	24
				30		25	2	6.46056	24
				31		25	3	7.78162	24
				32	1.22246	25	4	7.25788	24
				33	0.682194	25	5	11.7763	24
				34		25	6	7.88131	24
				35	2.01265	25	7	4.19691	24
				36	-3.41015	25	8	5.33278	24
				37		25	9	4.85487	24
				38	0.155529	25	10	7.9149	24
				39		25	11	5.39668	24
				40	-0.418419	25	12	13.705	24
				41	-2.24331	25	13	12.4499	24
				42	-1.94807	25	14	5.9724	24
				43	0.99689	25	15	9.6334	24
				44		25	16	7.3006	24
				45		25	17	4.85706	24
				46	-1.27965	25	18	7.2149	24
				47	-0.440988	25	19	5.12972	24
				48		25	20	6.95136	24
				49		25	21	6.83976	24
				50	-1.06412	25	22	5.68172	24
				51	0.690657	25	23	5.02748	24
				52	-0.206756	25	24	8.55129	24
				53		25	25	7.98239	24
				54		25	26	11.7016	24
				56		25	27	9.35862	24
				57	-0.985734	25	32	9.09746	24
				58		25	33	8.22773	24
				59		25	34	7.3678	24
				60	-0.89021	25	35	6.62838	24
				61	1.27973	25	36	10.2974	24
				62		25	37	8.62166	24
				63	-1.10099	25	38	8.70941	24
				64	-0.169946	25	39	9.15205	24
				65	-0.10894	25	40	9.86556	24
				66	-1.58159	25	1	6.3112	25
				67	-3.15342	25	2	7.54829	25
				1	1.96258	26	3	6.17442	25
				2	3.33084	26	4	4.6902	25
				3	2.56214	26	5	4.95216	25
				4	0.0789746	26	6	5.34205	25
				5	2.48061	26	7	9.23217	25
				6	3.7052	26	8	6.05276	25
				7	0.868783	26	9	8.76893	25
				8	-1.53146	26	10	4.8334	25
				9	1.1131	26	11	8.94012	25
				10	1.86361	26	12	7.00563	25
				11	-1.94035	26	13	7.358	25
				12	0.369728	26	14	6.94076	25
				13	-0.689155	26	15	6.87951	25
				14	0.630165	26	16	8.58793	25
				15	1.60787	26	17	6.81972	25
				16	-0.964923	26	18	5.39521	25
				17		26	19	8.01431	25
				18	-0.627708	26	20	5.6683	25
				19	0.276168	26	21	7.56786	25
				20	-0.572918	26	22	7.20328	25
				21		26	23	5.97246	25
				22		26	24	8.72828	25
				23	1.21613	26	25	5.39442	25
				24	3.30831	26	26	6.32523	25
				25	1.69593	26	27	5.02402	25
				26	0.148016	26	28	7.18356	25
				27	1.60372	26	29	5.16355	25
				28	2.99822	26	30	7.81881	25
				29	-1.17555	26	31	7.11065	25
				30	2.01692	26	32	5.19743	25
				31	0.00113347	26	33	6.49345	25
				32	1.48054	26	34	5.53149	25
				33	1.4117	26	35	4.3807	25
				34	-0.135655	26	36	8.03611	25
				35	2.78441	26	37	9.02843	25
				36	-0.316528	26	38	8.16145	25
				37	1.87135	26	39	5.84263	25
				38	2.48111	26	40	16.1839	25
				39	2.44813	26	41	12.1023	25
				40	3.06333	26	42	10.4867	25
				41	4.26813	26	43	8.08481	25
				42	2.78474	26	44	6.22898	25
				43	2.08242	26	45	7.49195	25
				44	2.09917	26	46	7.00758	25
				45	1.73425	26	47	6.15115	25
				46	2.96058	26	48	6.31149	25
				47	1.69339	26	49		25
				48	2.15936	26	50	5.6033	25
				49	1.66772	26	51	8.11569	25
				50		26	52	9.75411	25
				51	1.65602	26	53	6.33688	25
				1	1.56241	27	54	5.03622	25
				2	0.00334034	27	55	9.46867	25
				3	0.980005	27	56	6.94757	25
				4	0.980941	27	57	5.24948	25
				5	1.56511	27	58	13.7512	25
				6	-0.47911	27	59	5.24541	25
				7	0.821324	27	60	9.63409	25
				8	3.75877	27	61	8.93464	25
				10	3.57477	27	62	6.74699	25
				11	3.18949	27	63	9.76032	25
				12	2.62641	27	64	7.112	25
				13	4.15209	27	65	7.23707	25
				14	4.6537	27	66	7.01325	25
				15	5.9999	27	67	8.0826	25
				16	5.85311	27	68	6.14381	25
				17	6.87549	27	69		25
				18	8.61635	27	70	13.3851	25
				19	7.83085	27	71	6.34274	25
				20	6.52449	27	72	6.79384	25
				21		27	73	8.25393	25
				1	-0.387331	28	74	8.11406	25
				2	2.71828	28	75	7.33678	25
				3	7.67267	28	76	7.00737	25
				4	4.00166	28	1	4.55893	26
				5	2.34272	28	2	3.45255	26
				6	2.36366	28	3	3.03166	26
				7	0.470279	28	4	4.11426	26
				8	3.42274	28	5	4.13749	26
				9	2.45679	28	6	4.2102	26
				10	3.4054	28	1	6.12014	27
				11	3.50902	28	2	4.89333	27
				13	2.78606	28	3	4.1321	27
				14	2.49561	28	4	5.78793	27
				15	2.06058	28	5	5.73669	27
				16	-1.91271	28	6	4.93955	27
				17	-0.704423	28	7	4.32863	27
				18		28	8	5.69	27
				19	0.802518	28	9	2.68733	27
				20	1.12969	28	10	3.58783	27
				21	1.08505	28	11	4.14146	27
				22	3.4755	28	12	3.6695	27
				23	3.29101	28	13	6.53124	27
				25	2.7265	28	14	5.55983	27
				26	1.62006	28	15	4.70217	27
				27	1.91954	28	16	4.5637	27
				28	2.02967	28	17	3.94048	27
				29	2.31184	28	18	4.85453	27
				30	-2.83885	28	19	4.25787	27
				31	2.34177	28	20	3.95278	27
				32	1.93703	28	21	3.5088	27
				33	3.9131	28	22	3.09228	27
				34	2.18336	28	23	4.17876	27
				35	0.939738	28	24	4.17294	27
				36	2.14107	28	25	6.2199	27
				37	3.39216	28	26	5.45929	27
				38	2.17331	28	27	6.09431	27
				39	1.79699	28	28	5.90129	27
				40	-1.75291	28	29	5.43512	27
				41	2.82533	28	30	5.05245	27
				42	2.42154	28	31	3.9664	27
				43	-3.68212	28	32	5.08697	27
				44	-0.66272	28	33	5.48112	27
				45	-1.53143	28	34	5.23974	27
				46		28	35	4.96021	27
				47	1.64525	28	36	4.19526	27
				48	3.44513	28	37	3.89494	27
				49	-0.172929	28	38	4.5442	27
				50	2.77666	28	39	4.0715	27
				51	2.46182	28	40	3.42649	27
				52	1.59748	28	41	5.37484	27
				53	0.0651656	28	42	4.39135	27
				54	-2.96948	28	43	3.47998	27
				55	-0.535201	28	44	4.17653	27
				56	1.86597	28	45	6.59406	27
				57	2.95481	28	46	4.46263	27
				58	0.60951	28	47	4.51243	27
				59		28	48	5.15859	27
				60	1.43133	28	49	4.81788	27
				61	1.76247	28	50	4.2383	27
				62	2.50359	28	51	5.33127	27
				63	0.113987	28	52	3.64988	27
				1	5.87985	29	53	4.0693	27
				2	5.87087	29	54	5.59694	27
				3	5.21396	29	55	3.93466	27
				4	6.5591	29	56	6.74071	27
				5	4.86699	29	57	6.15634	27
				6	7.24914	29	58	3.96577	27
				7	8.48352	29	59	4.42704	27
				10	2.16153	29	60	3.66359	27
				11	7.18872	29	61	4.1014	27
				13	3.17511	29	62	3.13627	27
				14	4.95142	29	63	3.77658	27
				15	5.26363	29	64	5.19477	27
				16	5.30883	29	65	4.07997	27
				17	5.1848	29	66	4.61026	27
				18	3.00929	29	67	5.46287	27
				19	5.47833	29	68	4.18521	27
				20	3.25771	29	69	3.52086	27
				21	4.94617	29	1	6.05875	28
				22	2.24979	29	2	7.27397	28
				23	4.98111	29	3	9.32059	28
				24	7.24611	29	4	7.97799	28
				25	3.04279	29	5	6.41704	28
				26	3.24179	29	6	5.09454	28
				27	4.89929	29	7	5.49267	28
				28	5.43367	29	8	8.3621	28
				29	7.70721	29	9	5.60812	28
				30	4.19374	29	10	6.01981	28
				31	4.44143	29	11	4.82984	28
				32	1.79051	29	12	6.35641	28
				33	7.27567	29	13	7.28678	28
				34	5.62012	29	14	6.98281	28
				35	0.100717	29	15	8.56842	28
				36	4.11075	29	16	3.46746	28
				37	2.77708	29	18	5.72359	28
				38		29	19	5.13618	28
				39	0.328531	29	20	3.82689	28
				40	0.38164	29	21	3.74608	28
				41	0.5322	29	22	5.74286	28
				42	0.0199245	29	23	7.28325	28
				43		29	24	6.6755	28
				44	0.689628	29	25	5.76441	28
				45	-0.423548	29	26	7.60316	28
				46	1.91435	29	27	4.19838	28
				47	2.07838	29	28	5.15442	28
				48	1.1944	29	29	4.54189	28
				49	1.72263	29	30	4.63144	28
				50	-0.59239	29	31	4.92962	28
				51	2.0478	29	32	6.28567	28
				52	-2.93545	29	33	4.75356	28
				53		29	34	4.98278	28
				54	-3.66677	29	35	3.32924	28
				55		29	36	4.86523	28
				56		29	1	2.22914	29
				57	1.0067	29	2	2.83469	29
				58	-0.183854	29	3	3.76193	29
				59		29	4	3.40297	29
				60		29	5	3.66143	29
				61	-1.81231	29	6	3.91662	29
				62	1.62964	29	7	2.68605	29
				63	-2.09317	29	8	2.45459	29
				64	0.043768	29	9	2.89448	29
				65		29	10	1.05699	29
				66		29	11	3.89185	29
				67	-0.804832	29	12	3.66188	29
[truncated: 2,656 more rows]

## Sheet: Figure 4c
Figure 4c	force (pN)	particle	time (s)
[truncated: 470 more rows]

[truncated: 20 more sheets: Figure 5, Supp Fig. 1a-d, Supp Fig. 1e, Supp Fig. 1f, Supp Fig. 1g, Supp. Figure 2a, Supp Fig. 2b, Supp Fig. 3a, Supp Fig. 3b, Supp Fig. 3c, Supp. Figure 3d, Supp. Figure 4, Supp. Figure 5a, Supp. Figure 5d, Supp. Figure 6, Supp. Figure 7, Supp. Figure 8a, Supp. Figure 8b, Supp. Figure 9, Supp Table 1]
